# Supplementary material for: Enhanced Immune Responses with Serum Proteomic Analysis of Hu Sheep to Foot-and-Mouth Disease Vaccine Emulsified in a Vegetable Oil Adjuvant
Source: Vaccines (Basel). 2020 Apr 15;8(2):180. doi: 10.3390/vaccines8020180 (PMC7349086; doi:10.3390/vaccines8020180)
Supplement: Supplementary file 1 [file vaccines-08-00180-s001.zip]

Archive with 2 entries (2 files):
- vaccines-733822-xmi-sup1.pdf
- vaccines-733822-xmi-sup2-Table S2.xlsx
