# Supplementary material for: Enhanced Immune Responses with Serum Proteomic Analysis of Hu Sheep to Foot-and-Mouth Disease Vaccine Emulsified in a Vegetable Oil Adjuvant
Source: Vaccines (Basel). 2020 Apr 15;8(2):180. doi: 10.3390/vaccines8020180 (PMC7349086; doi:10.3390/vaccines8020180)
Supplement: Supplementary file 1 [file vaccines-08-00180-s001.zip › vaccines-733822-xmi-sup2-Table S2.xlsx]

## Sheet: SO-VE-GS vs Control
GO	sensitivity analysis	name	namespace	all_number_of_accs	all_GO2acc	diff_number_of_accs	diff_GO2acc	p_value
GO:0008270	Original data	zinc ion binding	molecular_function	19|648	W5PL47(GO:0008270);W5PLB7(GO:0008270);W5PQH2(GO:0008270);W5NYF4(GO:0008270);W5PTU7(GO:0008270);W5QC34(GO:0008270);W5P0N0(GO:0008270);W5PV54(GO:0008270);P00922(GO:0008270);W5NQ85(GO:0008270);W5QBA3(GO:0008270);C8BKE4(GO:0008270);W5QAM0(GO:0008270);W5PUG6(GO:0008270);P07846(GO:0008270);W5PD62(GO:0008270);W5PQK1(GO:0008270);W5QH50(GO:0008270);W5PRR5(GO:0008270)	4|37	W5PL47(GO:0008270);W5QH50(GO:0008270);W5P0N0(GO:0008270);W5QAM0(GO:0008270)	0.0206396	https://www.ebi.ac.uk/QuickGO/term/GO:0008270
	Delete one protein	zinc ion binding	molecular_function	19|648	W5PL47(GO:0008270);W5PLB7(GO:0008270);W5PQH2(GO:0008270);W5NYF4(GO:0008270);W5PTU7(GO:0008270);W5QC34(GO:0008270);W5P0N0(GO:0008270);W5PV54(GO:0008270);P00922(GO:0008270);W5NQ85(GO:0008270);W5QBA3(GO:0008270);C8BKE4(GO:0008270);W5QAM0(GO:0008270);W5PUG6(GO:0008270);P07846(GO:0008270);W5PD62(GO:0008270);W5PQK1(GO:0008270);W5QH50(GO:0008270);W5PRR5(GO:0008270)	4|36	W5PL47(GO:0008270);W5QH50(GO:0008270);W5P0N0(GO:0008270);W5QAM0(GO:0008270)	0.0188224	https://www.ebi.ac.uk/QuickGO/term/GO:0008270
GO:0046914	Original data	transition metal ion binding	molecular_function	42|648	W5NQ85(GO:0008270;GO:0046914);W5PQH2(GO:0008270;GO:0046914);W5PTU7(GO:0008270;GO:0046914);W5Q416(GO:0046914;GO:0005506);W5NQ21(GO:0046914;GO:0005507);W5QAM0(GO:0046914;GO:0008270;GO:0005507);P07846(GO:0008270;GO:0046914);W5NUW3(GO:0046914;GO:0005507);W5PKA9(GO:0046914;GO:0005507);W5PQK1(GO:0046914;GO:0008270);W5P4S0(GO:0046914;GO:0005507);A2SW69(GO:0046914;GO:0005506);W5PMR1(GO:0046914;GO:0005506…	6|37	W5PL47(GO:0046914;GO:0008270);W5QH50(GO:0008270;GO:0046914);W5P0N0(GO:0046914;GO:0008270);W5QAM0(GO:0046914;GO:0008270;GO:0005507);W5NUW3(GO:0046914;GO:0005507);W5NR63(GO:0046914)	0.0296953	https://www.ebi.ac.uk/QuickGO/term/GO:0046914
	Delete one protein	transition metal ion binding	molecular_function	42|648	W5NQ85(GO:0008270;GO:0046914);W5PQH2(GO:0008270;GO:0046914);W5PTU7(GO:0008270;GO:0046914);W5Q416(GO:0046914;GO:0005506);W5NQ21(GO:0046914;GO:0005507);W5QAM0(GO:0046914;GO:0008270;GO:0005507);P07846(GO:0008270;GO:0046914);W5NUW3(GO:0046914;GO:0005507);W5PKA9(GO:0046914;GO:0005507);W5PQK1(GO:0046914;GO:0008270);W5P4S0(GO:0046914;GO:0005507);A2SW69(GO:0046914;GO:0005506);W5PMR1(GO:0046914;GO:0005506…	6|36	W5PL47(GO:0046914;GO:0008270);W5QH50(GO:0008270;GO:0046914);W5P0N0(GO:0046914;GO:0008270);W5QAM0(GO:0046914;GO:0008270;GO:0005507);W5NUW3(GO:0046914;GO:0005507);W5NR63(GO:0046914)	0.0262713	https://www.ebi.ac.uk/QuickGO/term/GO:0046914
GO:0007264	Original data	small GTPase mediated signal transduction	biological_process	5|648	W5PIJ5(GO:0016601;GO:0007266;GO:0007265;GO:0007264);C5IJ88(GO:0007264);W5NTT7(GO:0007266;GO:0007265;GO:0007264);W5PHI3(GO:0007264);B7TJ15(GO:0007265;GO:0007264)	2|37	C5IJ88(GO:0007264);B7TJ15(GO:0007265;GO:0007264)	0.0299479	https://www.ebi.ac.uk/QuickGO/term/GO:0007264
	Delete one protein	small GTPase mediated signal transduction	biological_process	5|648	W5PIJ5(GO:0016601;GO:0007266;GO:0007265;GO:0007264);C5IJ88(GO:0007264);W5NTT7(GO:0007266;GO:0007265;GO:0007264);W5PHI3(GO:0007264);B7TJ15(GO:0007265;GO:0007264)	2|36	C5IJ88(GO:0007264);B7TJ15(GO:0007265;GO:0007264)	0.0284622	https://www.ebi.ac.uk/QuickGO/term/GO:0007264
GO:1901652	Original data	response to peptide	biological_process	14|648	B3GS77(GO:0043434;GO:0060416;GO:1901652);W5QH34(GO:0071375;GO:0043434;GO:1901652;GO:1901653;GO:0032869;GO:0032868);W5Q466(GO:1904646;GO:1904645;GO:1901652;GO:1901653);W5P0Y6(GO:1901652;GO:0032495);Q29400(GO:0032868;GO:0043434;GO:1901652);W5PBS4(GO:1904646;GO:1904645;GO:1901652;GO:1901653);W5PAB5(GO:0043434;GO:0071375;GO:0032869;GO:0032868;GO:1901652;GO:1901653);W5PUH5(GO:1904646;GO:1904645;GO:190…	3|37	C0LQH2(GO:0032868;GO:0043434;GO:1901652);W5PXR3(GO:0043434;GO:0071375;GO:0032869;GO:0032868;GO:1901652;GO:1901653);B7TJ15(GO:1901652;GO:0032495)	0.0432453	https://www.ebi.ac.uk/QuickGO/term/GO:1901652
	Delete one protein	response to peptide	biological_process	14|648	B3GS77(GO:0043434;GO:0060416;GO:1901652);W5QH34(GO:0071375;GO:0043434;GO:1901652;GO:1901653;GO:0032869;GO:0032868);W5Q466(GO:1904646;GO:1904645;GO:1901652;GO:1901653);W5P0Y6(GO:1901652;GO:0032495);Q29400(GO:0032868;GO:0043434;GO:1901652);W5PBS4(GO:1904646;GO:1904645;GO:1901652;GO:1901653);W5PAB5(GO:0043434;GO:0071375;GO:0032869;GO:0032868;GO:1901652;GO:1901653);W5PUH5(GO:1904646;GO:1904645;GO:190…	3|36	C0LQH2(GO:0032868;GO:0043434;GO:1901652);W5PXR3(GO:0043434;GO:0071375;GO:0032869;GO:0032868;GO:1901652;GO:1901653);B7TJ15(GO:1901652;GO:0032495)	0.0403523	https://www.ebi.ac.uk/QuickGO/term/GO:1901652
GO:0051090	Original data	regulation of sequence-specific DNA binding transcription factor activity	biological_process	14|648	W5QB36(GO:0032088;GO:0043433;GO:0051092;GO:0051091;GO:0051090);W5NQQ3(GO:0032793;GO:0051091;GO:0051090);W5QGY1(GO:0051092;GO:0051091;GO:0051090);B3SZS4(GO:0051092;GO:0051091;GO:0051090);W5NX91(GO:0051091;GO:0051090;GO:0051092);P17698(GO:0051090;GO:0051092;GO:0051091);W5P5A0(GO:0043433;GO:0051090);W5Q7R8(GO:0051091;GO:0051090);W5PG95(GO:0051091;GO:0051092;GO:0051090);W5QAG1(GO:0051090;GO:0032088;G…	3|37	W5QGY1(GO:0051092;GO:0051091;GO:0051090);P17698(GO:0051090;GO:0051092;GO:0051091);B7TJ15(GO:0051090)	0.0432453	https://www.ebi.ac.uk/QuickGO/term/GO:0051090
	Delete one protein	regulation of sequence-specific DNA binding transcription factor activity	biological_process	14|648	W5QB36(GO:0032088;GO:0043433;GO:0051092;GO:0051091;GO:0051090);W5NQQ3(GO:0032793;GO:0051091;GO:0051090);W5QGY1(GO:0051092;GO:0051091;GO:0051090);B3SZS4(GO:0051092;GO:0051091;GO:0051090);W5NX91(GO:0051091;GO:0051090;GO:0051092);P17698(GO:0051090;GO:0051092;GO:0051091);W5P5A0(GO:0043433;GO:0051090);W5Q7R8(GO:0051091;GO:0051090);W5PG95(GO:0051091;GO:0051092;GO:0051090);W5QAG1(GO:0051090;GO:0032088;G…	3|36	W5QGY1(GO:0051092;GO:0051091;GO:0051090);P17698(GO:0051090;GO:0051092;GO:0051091);B7TJ15(GO:0051090)	0.0403523	https://www.ebi.ac.uk/QuickGO/term/GO:0051090
GO:0002831	Original data	regulation of response to biotic stimulus	biological_process	5|648	W5QHV3(GO:0050688;GO:0002831;GO:0002230;GO:0050691);W5PWY0(GO:0002831;GO:0002833;GO:0070961;GO:0070965;GO:0070949;GO:0070953;GO:1900150);W5QH50(GO:0002839;GO:0002834;GO:0002837;GO:0002836;GO:0002831;GO:0002833);W5P1K5(GO:0002787;GO:0002786;GO:0002785;GO:0002784;GO:0002831;GO:0002832;GO:1900424;GO:1900425;GO:0002759;GO:0008348);W5QFQ1(GO:0002230;GO:0050688;GO:0002831;GO:0050691)	2|37	W5QH50(GO:0002839;GO:0002834;GO:0002837;GO:0002836;GO:0002831;GO:0002833);W5QFQ1(GO:0002230;GO:0050688;GO:0002831;GO:0050691)	0.0299479	https://www.ebi.ac.uk/QuickGO/term/GO:0002831
	Delete one protein	regulation of response to biotic stimulus	biological_process	5|648	W5QHV3(GO:0050688;GO:0002831;GO:0002230;GO:0050691);W5PWY0(GO:0002831;GO:0002833;GO:0070961;GO:0070965;GO:0070949;GO:0070953;GO:1900150);W5QH50(GO:0002839;GO:0002834;GO:0002837;GO:0002836;GO:0002831;GO:0002833);W5P1K5(GO:0002787;GO:0002786;GO:0002785;GO:0002784;GO:0002831;GO:0002832;GO:1900424;GO:1900425;GO:0002759;GO:0008348);W5QFQ1(GO:0002230;GO:0050688;GO:0002831;GO:0050691)	2|36	W5QH50(GO:0002839;GO:0002834;GO:0002837;GO:0002836;GO:0002831;GO:0002833);W5QFQ1(GO:0002230;GO:0050688;GO:0002831;GO:0050691)	0.0284622	https://www.ebi.ac.uk/QuickGO/term/GO:0002831
GO:0010827	Original data	regulation of glucose transport	biological_process	4|648	B7TJ15(GO:0010827;GO:0010828;GO:0046324;GO:0046326);W5PXR3(GO:0046325;GO:0046324;GO:0010827;GO:0010829);W5QH34(GO:0010827;GO:0010828;GO:0046324;GO:0046326);W5NSF6(GO:0046326;GO:0046324;GO:0010828;GO:2001273;GO:2001275;GO:0010827)	2|37	W5PXR3(GO:0046325;GO:0046324;GO:0010827;GO:0010829);B7TJ15(GO:0010827;GO:0010828;GO:0046324;GO:0046326)	0.0186567	https://www.ebi.ac.uk/QuickGO/term/GO:0010827
	Delete one protein	regulation of glucose transport	biological_process	4|648	B7TJ15(GO:0010827;GO:0010828;GO:0046324;GO:0046326);W5PXR3(GO:0046325;GO:0046324;GO:0010827;GO:0010829);W5QH34(GO:0010827;GO:0010828;GO:0046324;GO:0046326);W5NSF6(GO:0046326;GO:0046324;GO:0010828;GO:2001273;GO:2001275;GO:0010827)	2|36	W5PXR3(GO:0046325;GO:0046324;GO:0010827;GO:0010829);B7TJ15(GO:0010827;GO:0010828;GO:0046324;GO:0046326)	0.0177125	https://www.ebi.ac.uk/QuickGO/term/GO:0010827
GO:0046324	Original data	regulation of glucose import	biological_process	4|648	B7TJ15(GO:0046324;GO:0046326);W5PXR3(GO:0046325;GO:0046324);W5QH34(GO:0046324;GO:0046326);W5NSF6(GO:0046326;GO:0046324;GO:2001273;GO:2001275)	2|37	W5PXR3(GO:0046325;GO:0046324);B7TJ15(GO:0046324;GO:0046326)	0.0186567	https://www.ebi.ac.uk/QuickGO/term/GO:0046324
	Delete one protein	regulation of glucose import	biological_process	4|648	B7TJ15(GO:0046324;GO:0046326);W5PXR3(GO:0046325;GO:0046324);W5QH34(GO:0046324;GO:0046326);W5NSF6(GO:0046326;GO:0046324;GO:2001273;GO:2001275)	2|36	W5PXR3(GO:0046325;GO:0046324);B7TJ15(GO:0046324;GO:0046326)	0.0177125	https://www.ebi.ac.uk/QuickGO/term/GO:0046324
GO:0045598	Original data	regulation of fat cell differentiation	biological_process	5|648	W5QH34(GO:0045599;GO:0045598);W5Q5L6(GO:0045598;GO:0045600);W5PXR3(GO:0045598;GO:0045599);P50414(GO:0045599;GO:0045598);B7TJ15(GO:0090335;GO:0090336;GO:0045600;GO:0045598)	2|37	W5PXR3(GO:0045598;GO:0045599);B7TJ15(GO:0090335;GO:0090336;GO:0045600;GO:0045598)	0.0299479	https://www.ebi.ac.uk/QuickGO/term/GO:0045598
	Delete one protein	regulation of fat cell differentiation	biological_process	5|648	W5QH34(GO:0045599;GO:0045598);W5Q5L6(GO:0045598;GO:0045600);W5PXR3(GO:0045598;GO:0045599);P50414(GO:0045599;GO:0045598);B7TJ15(GO:0090335;GO:0090336;GO:0045600;GO:0045598)	2|36	W5PXR3(GO:0045598;GO:0045599);B7TJ15(GO:0090335;GO:0090336;GO:0045600;GO:0045598)	0.0284622	https://www.ebi.ac.uk/QuickGO/term/GO:0045598
GO:0050707	Original data	regulation of cytokine secretion	biological_process	11|648	W5NTW0(GO:0050707;GO:0050715);W5PW72(GO:1900041;GO:1900168;GO:1900166;GO:0050707;GO:0050710;GO:0050715;GO:1900040);W5PJ97(GO:0050707;GO:0002740;GO:0050710;GO:0002739);W5PD71(GO:2000482;GO:0050707);W5QDG7(GO:0050707;GO:0050710;GO:2001202;GO:2001201);W5QGY1(GO:0050707;GO:0050715;GO:2000778);W5QE46(GO:0050707;GO:0090197;GO:0090196;GO:0050715);W5NX51(GO:0050713;GO:0050711;GO:0050710;GO:0002739;GO:005…	3|37	W5QGY1(GO:0050707;GO:0050715;GO:2000778);W5NTW0(GO:0050707;GO:0050715);B7TJ15(GO:0050715;GO:0002739;GO:0002741;GO:2001182;GO:2001184;GO:0050707)	0.0221602	https://www.ebi.ac.uk/QuickGO/term/GO:0050707
	Delete one protein	regulation of cytokine secretion	biological_process	11|648	W5NTW0(GO:0050707;GO:0050715);W5PW72(GO:1900041;GO:1900168;GO:1900166;GO:0050707;GO:0050710;GO:0050715;GO:1900040);W5PJ97(GO:0050707;GO:0002740;GO:0050710;GO:0002739);W5PD71(GO:2000482;GO:0050707);W5QDG7(GO:0050707;GO:0050710;GO:2001202;GO:2001201);W5QGY1(GO:0050707;GO:0050715;GO:2000778);W5QE46(GO:0050707;GO:0090197;GO:0090196;GO:0050715);W5NX51(GO:0050713;GO:0050711;GO:0050710;GO:0002739;GO:005…	3|36	W5QGY1(GO:0050707;GO:0050715;GO:2000778);W5NTW0(GO:0050707;GO:0050715);B7TJ15(GO:0050715;GO:0002739;GO:0002741;GO:2001182;GO:2001184;GO:0050707)	0.0206061	https://www.ebi.ac.uk/QuickGO/term/GO:0050707
GO:0060491	Original data	regulation of cell projection assembly	biological_process	4|648	W5QH50(GO:0060491;GO:0010593;GO:0010591);W5Q7S8(GO:0051491;GO:0060491;GO:0051489);W5Q263(GO:0060491;GO:1900027);W5P6Q5(GO:0060491;GO:1900029;GO:1900027)	2|37	W5QH50(GO:0060491;GO:0010593;GO:0010591);W5Q263(GO:0060491;GO:1900027)	0.0186567	https://www.ebi.ac.uk/QuickGO/term/GO:0060491
	Delete one protein	regulation of cell projection assembly	biological_process	4|648	W5QH50(GO:0060491;GO:0010593;GO:0010591);W5Q7S8(GO:0051491;GO:0060491;GO:0051489);W5Q263(GO:0060491;GO:1900027);W5P6Q5(GO:0060491;GO:1900029;GO:1900027)	2|36	W5QH50(GO:0060491;GO:0010593;GO:0010591);W5Q263(GO:0060491;GO:1900027)	0.0177125	https://www.ebi.ac.uk/QuickGO/term/GO:0060491
GO:0050714	Original data	positive regulation of protein secretion	biological_process	12|648	W5Q5H8(GO:0050714);W5NTW0(GO:0050715;GO:0050714);W5PW72(GO:1900168;GO:0050715;GO:0050714);W5QGY1(GO:0050714;GO:0050715;GO:2000778);P50414(GO:0050714);B7TJ15(GO:0050715;GO:0050714;GO:0002741;GO:2001184);W5NQ45(GO:0050714);W5NZ47(GO:0032024;GO:0050714);W5QE46(GO:0090197;GO:0050715;GO:0050714);W5Q5A6(GO:0050714);W5P8R4(GO:0090197;GO:0050715;GO:0050714);W5P6F4(GO:0090197;GO:0050715;GO:0050714)	3|37	W5QGY1(GO:0050714;GO:0050715;GO:2000778);W5NTW0(GO:0050715;GO:0050714);B7TJ15(GO:0050715;GO:0050714;GO:0002741;GO:2001184)	0.0283613	https://www.ebi.ac.uk/QuickGO/term/GO:0050714
	Delete one protein	positive regulation of protein secretion	biological_process	12|648	W5Q5H8(GO:0050714);W5NTW0(GO:0050715;GO:0050714);W5PW72(GO:1900168;GO:0050715;GO:0050714);W5QGY1(GO:0050714;GO:0050715;GO:2000778);P50414(GO:0050714);B7TJ15(GO:0050715;GO:0050714;GO:0002741;GO:2001184);W5NQ45(GO:0050714);W5NZ47(GO:0032024;GO:0050714);W5QE46(GO:0090197;GO:0050715;GO:0050714);W5Q5A6(GO:0050714);W5P8R4(GO:0090197;GO:0050715;GO:0050714);W5P6F4(GO:0090197;GO:0050715;GO:0050714)	3|36	W5QGY1(GO:0050714;GO:0050715;GO:2000778);W5NTW0(GO:0050715;GO:0050714);B7TJ15(GO:0050715;GO:0050714;GO:0002741;GO:2001184)	0.026403	https://www.ebi.ac.uk/QuickGO/term/GO:0050714
GO:0050715	Original data	positive regulation of cytokine secretion	biological_process	7|648	W5NTW0(GO:0050715);W5PW72(GO:1900168;GO:0050715);W5QGY1(GO:0050715;GO:2000778);W5QE46(GO:0090197;GO:0050715);B7TJ15(GO:0050715;GO:0002741;GO:2001184);W5P8R4(GO:0090197;GO:0050715);W5P6F4(GO:0090197;GO:0050715)	3|37	W5QGY1(GO:0050715;GO:2000778);W5NTW0(GO:0050715);B7TJ15(GO:0050715;GO:0002741;GO:2001184)	0.00554174	https://www.ebi.ac.uk/QuickGO/term/GO:0050715
	Delete one protein	positive regulation of cytokine secretion	biological_process	7|648	W5NTW0(GO:0050715);W5PW72(GO:1900168;GO:0050715);W5QGY1(GO:0050715;GO:2000778);W5QE46(GO:0090197;GO:0050715);B7TJ15(GO:0050715;GO:0002741;GO:2001184);W5P8R4(GO:0090197;GO:0050715);W5P6F4(GO:0090197;GO:0050715)	3|36	W5QGY1(GO:0050715;GO:2000778);W5NTW0(GO:0050715);B7TJ15(GO:0050715;GO:0002741;GO:2001184)	0.00512886	https://www.ebi.ac.uk/QuickGO/term/GO:0050715
GO:0055114	Original data	oxidation-reduction process	biological_process	48|648	W5Q532(GO:0055114);W5Q416(GO:0022900;GO:0055114);W5PIN4(GO:0055114);W5NQ21(GO:0055114);W5PRG8(GO:0055114);P50414(GO:0055114);W5Q9K1(GO:0055114);W5PG41(GO:0055114);W5PCA0(GO:0006116;GO:0055114);W5QAM0(GO:0055114);C0LQH2(GO:0015975;GO:0009061;GO:0045333;GO:0015948;GO:0055114;GO:0015980);W5QH34(GO:0019395;GO:0034440;GO:0006635;GO:0055114);W5NUW3(GO:0055114);W5P9J8(GO:0055114);W5PDJ6(GO:0055114);W5P4…	7|37	B7TJ15(GO:0019395;GO:0034440;GO:0055114);W5QFQ1(GO:0055114);C5IJ88(GO:0055114);W5QAM0(GO:0055114);C0LQH2(GO:0015975;GO:0009061;GO:0045333;GO:0015948;GO:0055114;GO:0015980);W5P2A9(GO:0055114);W5NUW3(GO:0055114)	0.0167788	https://www.ebi.ac.uk/QuickGO/term/GO:0055114
	Delete one protein	oxidation-reduction process	biological_process	48|648	W5Q532(GO:0055114);W5Q416(GO:0022900;GO:0055114);W5PIN4(GO:0055114);W5NQ21(GO:0055114);W5PRG8(GO:0055114);P50414(GO:0055114);W5Q9K1(GO:0055114);W5PG41(GO:0055114);W5PCA0(GO:0006116;GO:0055114);W5QAM0(GO:0055114);C0LQH2(GO:0015975;GO:0009061;GO:0045333;GO:0015948;GO:0055114;GO:0015980);W5QH34(GO:0019395;GO:0034440;GO:0006635;GO:0055114);W5NUW3(GO:0055114);W5P9J8(GO:0055114);W5PDJ6(GO:0055114);W5P4…	7|36	B7TJ15(GO:0019395;GO:0034440;GO:0055114);W5QFQ1(GO:0055114);C5IJ88(GO:0055114);W5QAM0(GO:0055114);C0LQH2(GO:0015975;GO:0009061;GO:0045333;GO:0015948;GO:0055114;GO:0015980);W5P2A9(GO:0055114);W5NUW3(GO:0055114)	0.0145048	https://www.ebi.ac.uk/QuickGO/term/GO:0055114
	Delete one protein	oxidation-reduction process	biological_process	48|648	W5Q532(GO:0055114);W5Q416(GO:0022900;GO:0055114);W5PIN4(GO:0055114);W5NQ21(GO:0055114);W5PRG8(GO:0055114);P50414(GO:0055114);W5Q9K1(GO:0055114);W5PG41(GO:0055114);W5PCA0(GO:0006116;GO:0055114);W5QAM0(GO:0055114);C0LQH2(GO:0015975;GO:0009061;GO:0045333;GO:0015948;GO:0055114;GO:0015980);W5QH34(GO:0019395;GO:0034440;GO:0006635;GO:0055114);W5NUW3(GO:0055114);W5P9J8(GO:0055114);W5PDJ6(GO:0055114);W5P4…	6|36	W5QFQ1(GO:0055114);C5IJ88(GO:0055114);W5QAM0(GO:0055114);C0LQH2(GO:0015975;GO:0009061;GO:0045333;GO:0015948;GO:0055114;GO:0015980);W5P2A9(GO:0055114);W5NUW3(GO:0055114)	0.0475858	https://www.ebi.ac.uk/QuickGO/term/GO:0055114
	Delete one protein	oxidation-reduction process	biological_process	48|648	W5Q532(GO:0055114);W5Q416(GO:0022900;GO:0055114);W5PIN4(GO:0055114);W5NQ21(GO:0055114);W5PRG8(GO:0055114);P50414(GO:0055114);W5Q9K1(GO:0055114);W5PG41(GO:0055114);W5PCA0(GO:0006116;GO:0055114);W5QAM0(GO:0055114);C0LQH2(GO:0015975;GO:0009061;GO:0045333;GO:0015948;GO:0055114;GO:0015980);W5QH34(GO:0019395;GO:0034440;GO:0006635;GO:0055114);W5NUW3(GO:0055114);W5P9J8(GO:0055114);W5PDJ6(GO:0055114);W5P4…	6|36	W5QFQ1(GO:0055114);C5IJ88(GO:0055114);B7TJ15(GO:0019395;GO:0034440;GO:0055114);C0LQH2(GO:0015975;GO:0009061;GO:0045333;GO:0015948;GO:0055114;GO:0015980);W5P2A9(GO:0055114);W5NUW3(GO:0055114)	0.0475858	https://www.ebi.ac.uk/QuickGO/term/GO:0055114
	Delete one protein	oxidation-reduction process	biological_process	48|648	W5Q532(GO:0055114);W5Q416(GO:0022900;GO:0055114);W5PIN4(GO:0055114);W5NQ21(GO:0055114);W5PRG8(GO:0055114);P50414(GO:0055114);W5Q9K1(GO:0055114);W5PG41(GO:0055114);W5PCA0(GO:0006116;GO:0055114);W5QAM0(GO:0055114);C0LQH2(GO:0015975;GO:0009061;GO:0045333;GO:0015948;GO:0055114;GO:0015980);W5QH34(GO:0019395;GO:0034440;GO:0006635;GO:0055114);W5NUW3(GO:0055114);W5P9J8(GO:0055114);W5PDJ6(GO:0055114);W5P4…	6|36	B7TJ15(GO:0019395;GO:0034440;GO:0055114);W5QFQ1(GO:0055114);W5QAM0(GO:0055114);C0LQH2(GO:0015975;GO:0009061;GO:0045333;GO:0015948;GO:0055114;GO:0015980);W5P2A9(GO:0055114);W5NUW3(GO:0055114)	0.0475858	https://www.ebi.ac.uk/QuickGO/term/GO:0055114
	Delete one protein	oxidation-reduction process	biological_process	48|648	W5Q532(GO:0055114);W5Q416(GO:0022900;GO:0055114);W5PIN4(GO:0055114);W5NQ21(GO:0055114);W5PRG8(GO:0055114);P50414(GO:0055114);W5Q9K1(GO:0055114);W5PG41(GO:0055114);W5PCA0(GO:0006116;GO:0055114);W5QAM0(GO:0055114);C0LQH2(GO:0015975;GO:0009061;GO:0045333;GO:0015948;GO:0055114;GO:0015980);W5QH34(GO:0019395;GO:0034440;GO:0006635;GO:0055114);W5NUW3(GO:0055114);W5P9J8(GO:0055114);W5PDJ6(GO:0055114);W5P4…	6|36	B7TJ15(GO:0019395;GO:0034440;GO:0055114);W5QFQ1(GO:0055114);C5IJ88(GO:0055114);W5QAM0(GO:0055114);W5P2A9(GO:0055114);W5NUW3(GO:0055114)	0.0475858	https://www.ebi.ac.uk/QuickGO/term/GO:0055114
	Delete one protein	oxidation-reduction process	biological_process	48|648	W5Q532(GO:0055114);W5Q416(GO:0022900;GO:0055114);W5PIN4(GO:0055114);W5NQ21(GO:0055114);W5PRG8(GO:0055114);P50414(GO:0055114);W5Q9K1(GO:0055114);W5PG41(GO:0055114);W5PCA0(GO:0006116;GO:0055114);W5QAM0(GO:0055114);C0LQH2(GO:0015975;GO:0009061;GO:0045333;GO:0015948;GO:0055114;GO:0015980);W5QH34(GO:0019395;GO:0034440;GO:0006635;GO:0055114);W5NUW3(GO:0055114);W5P9J8(GO:0055114);W5PDJ6(GO:0055114);W5P4…	6|36	B7TJ15(GO:0019395;GO:0034440;GO:0055114);W5QFQ1(GO:0055114);C5IJ88(GO:0055114);W5QAM0(GO:0055114);C0LQH2(GO:0015975;GO:0009061;GO:0045333;GO:0015948;GO:0055114;GO:0015980);W5P2A9(GO:0055114)	0.0475858	https://www.ebi.ac.uk/QuickGO/term/GO:0055114
	Delete one protein	oxidation-reduction process	biological_process	48|648	W5Q532(GO:0055114);W5Q416(GO:0022900;GO:0055114);W5PIN4(GO:0055114);W5NQ21(GO:0055114);W5PRG8(GO:0055114);P50414(GO:0055114);W5Q9K1(GO:0055114);W5PG41(GO:0055114);W5PCA0(GO:0006116;GO:0055114);W5QAM0(GO:0055114);C0LQH2(GO:0015975;GO:0009061;GO:0045333;GO:0015948;GO:0055114;GO:0015980);W5QH34(GO:0019395;GO:0034440;GO:0006635;GO:0055114);W5NUW3(GO:0055114);W5P9J8(GO:0055114);W5PDJ6(GO:0055114);W5P4…	6|36	B7TJ15(GO:0019395;GO:0034440;GO:0055114);W5QFQ1(GO:0055114);C5IJ88(GO:0055114);W5QAM0(GO:0055114);C0LQH2(GO:0015975;GO:0009061;GO:0045333;GO:0015948;GO:0055114;GO:0015980);W5NUW3(GO:0055114)	0.0475858	https://www.ebi.ac.uk/QuickGO/term/GO:0055114
	Delete one protein	oxidation-reduction process	biological_process	48|648	W5Q532(GO:0055114);W5Q416(GO:0022900;GO:0055114);W5PIN4(GO:0055114);W5NQ21(GO:0055114);W5PRG8(GO:0055114);P50414(GO:0055114);W5Q9K1(GO:0055114);W5PG41(GO:0055114);W5PCA0(GO:0006116;GO:0055114);W5QAM0(GO:0055114);C0LQH2(GO:0015975;GO:0009061;GO:0045333;GO:0015948;GO:0055114;GO:0015980);W5QH34(GO:0019395;GO:0034440;GO:0006635;GO:0055114);W5NUW3(GO:0055114);W5P9J8(GO:0055114);W5PDJ6(GO:0055114);W5P4…	6|36	B7TJ15(GO:0019395;GO:0034440;GO:0055114);C5IJ88(GO:0055114);W5QAM0(GO:0055114);C0LQH2(GO:0015975;GO:0009061;GO:0045333;GO:0015948;GO:0055114;GO:0015980);W5P2A9(GO:0055114);W5NUW3(GO:0055114)	0.0475858	https://www.ebi.ac.uk/QuickGO/term/GO:0055114
GO:0006108	Original data	malate metabolic process	biological_process	4|648	W5P2A9(GO:0006108);B5SZL5(GO:0006108);W5QFQ1(GO:0006108);C5IWV1(GO:0006108)	2|37	W5P2A9(GO:0006108);W5QFQ1(GO:0006108)	0.0186567	https://www.ebi.ac.uk/QuickGO/term/GO:0006108
	Delete one protein	malate metabolic process	biological_process	4|648	W5P2A9(GO:0006108);B5SZL5(GO:0006108);W5QFQ1(GO:0006108);C5IWV1(GO:0006108)	2|36	W5P2A9(GO:0006108);W5QFQ1(GO:0006108)	0.0177125	https://www.ebi.ac.uk/QuickGO/term/GO:0006108
GO:0016615	Original data	malate dehydrogenase activity	molecular_function	3|648	W5P2A9(GO:0016615;GO:0004473;GO:0004471;GO:0004470);B5SZL5(GO:0016615;GO:0004471;GO:0004470);W5QFQ1(GO:0030060;GO:0016615)	2|37	W5P2A9(GO:0016615;GO:0004473;GO:0004471;GO:0004470);W5QFQ1(GO:0030060;GO:0016615)	0.00968691	https://www.ebi.ac.uk/QuickGO/term/GO:0016615
	Delete one protein	malate dehydrogenase activity	molecular_function	3|648	W5P2A9(GO:0016615;GO:0004473;GO:0004471;GO:0004470);B5SZL5(GO:0016615;GO:0004471;GO:0004470);W5QFQ1(GO:0030060;GO:0016615)	2|36	W5P2A9(GO:0016615;GO:0004473;GO:0004471;GO:0004470);W5QFQ1(GO:0030060;GO:0016615)	0.00918691	https://www.ebi.ac.uk/QuickGO/term/GO:0016615
GO:0043648	Original data	dicarboxylic acid metabolic process	biological_process	7|648	Q6XUZ5(GO:0043648;GO:0006103);W5QFQ1(GO:0006108;GO:0043648);B5SZL5(GO:0006108;GO:0043648);W5NRA9(GO:0019676;GO:0043648;GO:0006536);C5IWV1(GO:0006108;GO:0043648;GO:0006106);W5P2A9(GO:0043648;GO:0006108);W5PS88(GO:0043650;GO:0043649;GO:0043648;GO:0006107;GO:0006532;GO:0006533;GO:0019551;GO:0006103;GO:0006536;GO:0006531;GO:0006538;GO:0019550;GO:0006106)	3|37	W5P2A9(GO:0043648;GO:0006108);W5NRA9(GO:0019676;GO:0043648;GO:0006536);W5QFQ1(GO:0006108;GO:0043648)	0.00554174	https://www.ebi.ac.uk/QuickGO/term/GO:0043648
	Delete one protein	dicarboxylic acid metabolic process	biological_process	7|648	Q6XUZ5(GO:0043648;GO:0006103);W5QFQ1(GO:0006108;GO:0043648);B5SZL5(GO:0006108;GO:0043648);W5NRA9(GO:0019676;GO:0043648;GO:0006536);C5IWV1(GO:0006108;GO:0043648;GO:0006106);W5P2A9(GO:0043648;GO:0006108);W5PS88(GO:0043650;GO:0043649;GO:0043648;GO:0006107;GO:0006532;GO:0006533;GO:0019551;GO:0006103;GO:0006536;GO:0006531;GO:0006538;GO:0019550;GO:0006106)	3|36	W5P2A9(GO:0043648;GO:0006108);W5NRA9(GO:0019676;GO:0043648;GO:0006536);W5QFQ1(GO:0006108;GO:0043648)	0.00512886	https://www.ebi.ac.uk/QuickGO/term/GO:0043648
GO:0016840	Original data	carbon-nitrogen lyase activity	molecular_function	3|648	W5P935(GO:0016844;GO:0016840;GO:0016843);W5NRA9(GO:0004056;GO:0016840;GO:0016842);W5QAM0(GO:0016840;GO:0016842;GO:0004598)	2|37	W5NRA9(GO:0004056;GO:0016840;GO:0016842);W5QAM0(GO:0016840;GO:0016842;GO:0004598)	0.00968691	https://www.ebi.ac.uk/QuickGO/term/GO:0016840
	Delete one protein	carbon-nitrogen lyase activity	molecular_function	3|648	W5P935(GO:0016844;GO:0016840;GO:0016843);W5NRA9(GO:0004056;GO:0016840;GO:0016842);W5QAM0(GO:0016840;GO:0016842;GO:0004598)	2|36	W5NRA9(GO:0004056;GO:0016840;GO:0016842);W5QAM0(GO:0016840;GO:0016842;GO:0004598)	0.00918691	https://www.ebi.ac.uk/QuickGO/term/GO:0016840
GO:0016842	Original data	amidine-lyase activity	molecular_function	2|648	W5NRA9(GO:0004056;GO:0016842);W5QAM0(GO:0016842;GO:0004598)	2|37	W5NRA9(GO:0004056;GO:0016842);W5QAM0(GO:0016842;GO:0004598)	0.00335356	https://www.ebi.ac.uk/QuickGO/term/GO:0016842
	Delete one protein	amidine-lyase activity	molecular_function	2|648	W5NRA9(GO:0004056;GO:0016842);W5QAM0(GO:0016842;GO:0004598)	2|36	W5NRA9(GO:0004056;GO:0016842);W5QAM0(GO:0016842;GO:0004598)	0.00317706	https://www.ebi.ac.uk/QuickGO/term/GO:0016842
GO:0003779	Original data	actin binding	molecular_function	20|648	W5PFI7(GO:0003779;GO:0051015);W5PQ98(GO:0003779;GO:0051015);W5P0V0(GO:0003779;GO:0003785);W5P098(GO:0003779;GO:0003785;GO:0051015);Q6B7M7(GO:0003779;GO:0051015);F2YQ13(GO:0003779;GO:0051015);W5P5A0(GO:0003779;GO:0051015);W5P6Q5(GO:0003779;GO:0003785);W5PTH1(GO:0003779);W5NXN2(GO:0003779);W5PDD0(GO:0003779;GO:0051015);W5NUU3(GO:0003779);W5PMP1(GO:0003779);W5NZK9(GO:0003779;GO:0051015);W5PVZ9(GO:00…	4|37	W5PMP1(GO:0003779);W5P0V0(GO:0003779;GO:0003785);Q6B7M7(GO:0003779;GO:0051015);W5PVZ9(GO:0003779)	0.0247221	https://www.ebi.ac.uk/QuickGO/term/GO:0003779
	Delete one protein	actin binding	molecular_function	20|648	W5PFI7(GO:0003779;GO:0051015);W5PQ98(GO:0003779;GO:0051015);W5P0V0(GO:0003779;GO:0003785);W5P098(GO:0003779;GO:0003785;GO:0051015);Q6B7M7(GO:0003779;GO:0051015);F2YQ13(GO:0003779;GO:0051015);W5P5A0(GO:0003779;GO:0051015);W5P6Q5(GO:0003779;GO:0003785);W5PTH1(GO:0003779);W5NXN2(GO:0003779);W5PDD0(GO:0003779;GO:0051015);W5NUU3(GO:0003779);W5PMP1(GO:0003779);W5NZK9(GO:0003779;GO:0051015);W5PVZ9(GO:00…	4|36	W5PMP1(GO:0003779);W5P0V0(GO:0003779;GO:0003785);Q6B7M7(GO:0003779;GO:0051015);W5PVZ9(GO:0003779)	0.0225734	https://www.ebi.ac.uk/QuickGO/term/GO:0003779

## Sheet: ISA_206 vs Control
GO	sensitivity analysis	name	namespace	all_number_of_accs	all_GO2acc	diff_number_of_accs	diff_GO2acc	p_value
GO:1902582	Original data	single-organism intracellular transport	biological_process	18|648	W5PSK1(GO:0006888;GO:0048193;GO:1902582);W5NPN4(GO:0006623;GO:0006605;GO:0071211;GO:0061740;GO:1902582;GO:0006622;GO:0007041;GO:0007034);W5PV25(GO:0043303;GO:1902582);W5PVZ9(GO:0006606;GO:0006607;GO:1902593;GO:1902582);W5P098(GO:0016197;GO:0061502;GO:0007034;GO:0098927;GO:1902582);W5NSH8(GO:0032366;GO:0032365;GO:0032367;GO:1902582);W5P2K9(GO:0048193;GO:0006890;GO:1902582);W5NX91(GO:0007034;GO:000…	5|35	W5PSK1(GO:0006888;GO:0048193;GO:1902582);W5PVZ9(GO:0006606;GO:0006607;GO:1902593;GO:1902582);P50414(GO:0000060;GO:1902582;GO:0006611);P62262(GO:0006605;GO:1902582);W5Q4E1(GO:0030970;GO:0032527;GO:1902582)	0.0017711	https://www.ebi.ac.uk/QuickGO/term/GO:1902582
	Delete one protein	single-organism intracellular transport	biological_process	18|648	W5PSK1(GO:0006888;GO:0048193;GO:1902582);W5NPN4(GO:0006623;GO:0006605;GO:0071211;GO:0061740;GO:1902582;GO:0006622;GO:0007041;GO:0007034);W5PV25(GO:0043303;GO:1902582);W5PVZ9(GO:0006606;GO:0006607;GO:1902593;GO:1902582);W5P098(GO:0016197;GO:0061502;GO:0007034;GO:0098927;GO:1902582);W5NSH8(GO:0032366;GO:0032365;GO:0032367;GO:1902582);W5P2K9(GO:0048193;GO:0006890;GO:1902582);W5NX91(GO:0007034;GO:000…	5|34	W5PSK1(GO:0006888;GO:0048193;GO:1902582);W5PVZ9(GO:0006606;GO:0006607;GO:1902593;GO:1902582);P50414(GO:0000060;GO:1902582;GO:0006611);P62262(GO:0006605;GO:1902582);W5Q4E1(GO:0030970;GO:0032527;GO:1902582)	0.00154473	https://www.ebi.ac.uk/QuickGO/term/GO:1902582
	Delete one protein	single-organism intracellular transport	biological_process	18|648	W5PSK1(GO:0006888;GO:0048193;GO:1902582);W5NPN4(GO:0006623;GO:0006605;GO:0071211;GO:0061740;GO:1902582;GO:0006622;GO:0007041;GO:0007034);W5PV25(GO:0043303;GO:1902582);W5PVZ9(GO:0006606;GO:0006607;GO:1902593;GO:1902582);W5P098(GO:0016197;GO:0061502;GO:0007034;GO:0098927;GO:1902582);W5NSH8(GO:0032366;GO:0032365;GO:0032367;GO:1902582);W5P2K9(GO:0048193;GO:0006890;GO:1902582);W5NX91(GO:0007034;GO:000…	4|34	W5PSK1(GO:0006888;GO:0048193;GO:1902582);W5PVZ9(GO:0006606;GO:0006607;GO:1902593;GO:1902582);P62262(GO:0006605;GO:1902582);W5Q4E1(GO:0030970;GO:0032527;GO:1902582)	0.0114729	https://www.ebi.ac.uk/QuickGO/term/GO:1902582
	Delete one protein	single-organism intracellular transport	biological_process	18|648	W5PSK1(GO:0006888;GO:0048193;GO:1902582);W5NPN4(GO:0006623;GO:0006605;GO:0071211;GO:0061740;GO:1902582;GO:0006622;GO:0007041;GO:0007034);W5PV25(GO:0043303;GO:1902582);W5PVZ9(GO:0006606;GO:0006607;GO:1902593;GO:1902582);W5P098(GO:0016197;GO:0061502;GO:0007034;GO:0098927;GO:1902582);W5NSH8(GO:0032366;GO:0032365;GO:0032367;GO:1902582);W5P2K9(GO:0048193;GO:0006890;GO:1902582);W5NX91(GO:0007034;GO:000…	4|34	W5PSK1(GO:0006888;GO:0048193;GO:1902582);W5PVZ9(GO:0006606;GO:0006607;GO:1902593;GO:1902582);P50414(GO:0000060;GO:1902582;GO:0006611);W5Q4E1(GO:0030970;GO:0032527;GO:1902582)	0.0114729	https://www.ebi.ac.uk/QuickGO/term/GO:1902582
	Delete one protein	single-organism intracellular transport	biological_process	18|648	W5PSK1(GO:0006888;GO:0048193;GO:1902582);W5NPN4(GO:0006623;GO:0006605;GO:0071211;GO:0061740;GO:1902582;GO:0006622;GO:0007041;GO:0007034);W5PV25(GO:0043303;GO:1902582);W5PVZ9(GO:0006606;GO:0006607;GO:1902593;GO:1902582);W5P098(GO:0016197;GO:0061502;GO:0007034;GO:0098927;GO:1902582);W5NSH8(GO:0032366;GO:0032365;GO:0032367;GO:1902582);W5P2K9(GO:0048193;GO:0006890;GO:1902582);W5NX91(GO:0007034;GO:000…	4|34	W5PSK1(GO:0006888;GO:0048193;GO:1902582);P50414(GO:0000060;GO:1902582;GO:0006611);P62262(GO:0006605;GO:1902582);W5Q4E1(GO:0030970;GO:0032527;GO:1902582)	0.0114729	https://www.ebi.ac.uk/QuickGO/term/GO:1902582
	Delete one protein	single-organism intracellular transport	biological_process	18|648	W5PSK1(GO:0006888;GO:0048193;GO:1902582);W5NPN4(GO:0006623;GO:0006605;GO:0071211;GO:0061740;GO:1902582;GO:0006622;GO:0007041;GO:0007034);W5PV25(GO:0043303;GO:1902582);W5PVZ9(GO:0006606;GO:0006607;GO:1902593;GO:1902582);W5P098(GO:0016197;GO:0061502;GO:0007034;GO:0098927;GO:1902582);W5NSH8(GO:0032366;GO:0032365;GO:0032367;GO:1902582);W5P2K9(GO:0048193;GO:0006890;GO:1902582);W5NX91(GO:0007034;GO:000…	4|34	W5PSK1(GO:0006888;GO:0048193;GO:1902582);P50414(GO:0000060;GO:1902582;GO:0006611);P62262(GO:0006605;GO:1902582);W5PVZ9(GO:0006606;GO:0006607;GO:1902593;GO:1902582)	0.0114729	https://www.ebi.ac.uk/QuickGO/term/GO:1902582
	Delete one protein	single-organism intracellular transport	biological_process	18|648	W5PSK1(GO:0006888;GO:0048193;GO:1902582);W5NPN4(GO:0006623;GO:0006605;GO:0071211;GO:0061740;GO:1902582;GO:0006622;GO:0007041;GO:0007034);W5PV25(GO:0043303;GO:1902582);W5PVZ9(GO:0006606;GO:0006607;GO:1902593;GO:1902582);W5P098(GO:0016197;GO:0061502;GO:0007034;GO:0098927;GO:1902582);W5NSH8(GO:0032366;GO:0032365;GO:0032367;GO:1902582);W5P2K9(GO:0048193;GO:0006890;GO:1902582);W5NX91(GO:0007034;GO:000…	4|34	P62262(GO:0006605;GO:1902582);W5PVZ9(GO:0006606;GO:0006607;GO:1902593;GO:1902582);P50414(GO:0000060;GO:1902582;GO:0006611);W5Q4E1(GO:0030970;GO:0032527;GO:1902582)	0.0114729	https://www.ebi.ac.uk/QuickGO/term/GO:1902582
GO:0046825	Original data	regulation of protein export from nucleus	biological_process	3|648	P62262(GO:0046825;GO:0046827);P50413(GO:0046825;GO:0046826);P50414(GO:0046825;GO:0046826)	2|35	P62262(GO:0046825;GO:0046827);P50414(GO:0046825;GO:0046826)	0.0082251	https://www.ebi.ac.uk/QuickGO/term/GO:0046825
	Delete one protein	regulation of protein export from nucleus	biological_process	3|648	P62262(GO:0046825;GO:0046827);P50413(GO:0046825;GO:0046826);P50414(GO:0046825;GO:0046826)	2|34	P62262(GO:0046825;GO:0046827);P50414(GO:0046825;GO:0046826)	0.00776338	https://www.ebi.ac.uk/QuickGO/term/GO:0046825
GO:0035304	Original data	regulation of protein dephosphorylation	biological_process	8|648	W5PVE7(GO:0010921;GO:0010923;GO:0035308;GO:0035304);W5P996(GO:0035304;GO:0035307;GO:0043666;GO:0010921;GO:0010922;GO:0032516);W5PD31(GO:0010921;GO:0035308;GO:0035304;GO:0010923;GO:0010692;GO:0010693);P50414(GO:0035304;GO:0035307);W5P303(GO:0035304;GO:0035308);W5QBA3(GO:0035304;GO:0035307);P62262(GO:1902309;GO:1902308;GO:0035308;GO:0035304);W5Q4E1(GO:0043666;GO:0010921;GO:0035304)	3|35	P50414(GO:0035304;GO:0035307);P62262(GO:1902309;GO:1902308;GO:0035308;GO:0035304);W5Q4E1(GO:0043666;GO:0010921;GO:0035304)	0.00672092	https://www.ebi.ac.uk/QuickGO/term/GO:0035304
	Delete one protein	regulation of protein dephosphorylation	biological_process	8|648	W5PVE7(GO:0010921;GO:0010923;GO:0035308;GO:0035304);W5P996(GO:0035304;GO:0035307;GO:0043666;GO:0010921;GO:0010922;GO:0032516);W5PD31(GO:0010921;GO:0035308;GO:0035304;GO:0010923;GO:0010692;GO:0010693);P50414(GO:0035304;GO:0035307);W5P303(GO:0035304;GO:0035308);W5QBA3(GO:0035304;GO:0035307);P62262(GO:1902309;GO:1902308;GO:0035308;GO:0035304);W5Q4E1(GO:0043666;GO:0010921;GO:0035304)	3|34	P50414(GO:0035304;GO:0035307);P62262(GO:1902309;GO:1902308;GO:0035308;GO:0035304);W5Q4E1(GO:0043666;GO:0010921;GO:0035304)	0.00618174	https://www.ebi.ac.uk/QuickGO/term/GO:0035304
GO:0035303	Original data	regulation of dephosphorylation	biological_process	8|648	W5PVE7(GO:0010921;GO:0010923;GO:0035308;GO:0035303;GO:0035305;GO:0035304);W5P996(GO:0035303;GO:0035304;GO:0035307;GO:0035306;GO:0043666;GO:0010921;GO:0010922;GO:0032516);W5PD31(GO:0010921;GO:0035308;GO:0035305;GO:0035304;GO:0010923;GO:0035303;GO:0010692;GO:0010693);P50414(GO:0035303;GO:0035304;GO:0035307;GO:0035306);W5P303(GO:0035305;GO:0035304;GO:0035308;GO:0035303);W5QBA3(GO:0035303;GO:0035304;…	3|35	P50414(GO:0035303;GO:0035304;GO:0035307;GO:0035306);P62262(GO:1902309;GO:1902308;GO:0035308;GO:0035303;GO:0035305;GO:0035304);W5Q4E1(GO:0035303;GO:0043666;GO:0010921;GO:0035304)	0.00672092	https://www.ebi.ac.uk/QuickGO/term/GO:0035303
	Delete one protein	regulation of dephosphorylation	biological_process	8|648	W5PVE7(GO:0010921;GO:0010923;GO:0035308;GO:0035303;GO:0035305;GO:0035304);W5P996(GO:0035303;GO:0035304;GO:0035307;GO:0035306;GO:0043666;GO:0010921;GO:0010922;GO:0032516);W5PD31(GO:0010921;GO:0035308;GO:0035305;GO:0035304;GO:0010923;GO:0035303;GO:0010692;GO:0010693);P50414(GO:0035303;GO:0035304;GO:0035307;GO:0035306);W5P303(GO:0035305;GO:0035304;GO:0035308;GO:0035303);W5QBA3(GO:0035303;GO:0035304;…	3|34	P50414(GO:0035303;GO:0035304;GO:0035307;GO:0035306);P62262(GO:1902309;GO:1902308;GO:0035308;GO:0035303;GO:0035305;GO:0035304);W5Q4E1(GO:0035303;GO:0043666;GO:0010921;GO:0035304)	0.00618174	https://www.ebi.ac.uk/QuickGO/term/GO:0035303
GO:0005578	Original data	proteinaceous extracellular matrix	cellular_component	19|648	P81184(GO:0005578);C7EDS5(GO:0005578);O46544(GO:0005578);W5PBA6(GO:0005578);W5PK02(GO:0005578);W5Q9Z2(GO:0005614;GO:0005578);W5Q0F3(GO:0005578);P50414(GO:0005578);W5PHI8(GO:0005578);W5P6V4(GO:0005578);W5P2Q0(GO:0005578);W5PGY0(GO:0005578);W5QI32(GO:0005614;GO:0005578);C8BKC3(GO:0005578);C8BKE4(GO:0005578);W5P7G4(GO:0005614;GO:0005578);W5P4K8(GO:0005578);W5NU76(GO:0005578);Q9TTE2(GO:0005578)	4|35	W5QI32(GO:0005614;GO:0005578);P50414(GO:0005578);W5PBA6(GO:0005578);C8BKE4(GO:0005578)	0.0155019	https://www.ebi.ac.uk/QuickGO/term/GO:0005578
	Delete one protein	proteinaceous extracellular matrix	cellular_component	19|648	P81184(GO:0005578);C7EDS5(GO:0005578);O46544(GO:0005578);W5PBA6(GO:0005578);W5PK02(GO:0005578);W5Q9Z2(GO:0005614;GO:0005578);W5Q0F3(GO:0005578);P50414(GO:0005578);W5PHI8(GO:0005578);W5P6V4(GO:0005578);W5P2Q0(GO:0005578);W5PGY0(GO:0005578);W5QI32(GO:0005614;GO:0005578);C8BKC3(GO:0005578);C8BKE4(GO:0005578);W5P7G4(GO:0005614;GO:0005578);W5P4K8(GO:0005578);W5NU76(GO:0005578);Q9TTE2(GO:0005578)	4|34	W5QI32(GO:0005614;GO:0005578);P50414(GO:0005578);W5PBA6(GO:0005578);C8BKE4(GO:0005578)	0.0139943	https://www.ebi.ac.uk/QuickGO/term/GO:0005578
GO:0015031	Original data	protein transport	biological_process	23|648	W5P0Y6(GO:0009306;GO:0072602;GO:0050663;GO:0015031);W5QGY1(GO:0009306;GO:0072602;GO:0050663;GO:0015031);W5QGG0(GO:0033572;GO:0015031);Q9MZW3(GO:0015031);W5Q4E1(GO:0006886;GO:0030970;GO:0032527;GO:0015031);W5Q5A6(GO:0009306;GO:0015031);W5PSJ0(GO:0009306;GO:0002001;GO:0015031);W5PUJ2(GO:0006605;GO:0006886;GO:0071211;GO:0006622;GO:0006623;GO:0061740;GO:0015031);A8DR93(GO:0044743;GO:0006886;GO:006500…	5|35	W5QGY1(GO:0009306;GO:0072602;GO:0050663;GO:0015031);P50414(GO:0006886;GO:0000060;GO:0006611;GO:0015031);W5PVZ9(GO:0006606;GO:0006607;GO:0006886;GO:0017038;GO:0015031);P62262(GO:0006605;GO:0006886;GO:0015031);W5Q4E1(GO:0006886;GO:0030970;GO:0032527;GO:0015031)	0.00570351	https://www.ebi.ac.uk/QuickGO/term/GO:0015031
	Delete one protein	protein transport	biological_process	23|648	W5P0Y6(GO:0009306;GO:0072602;GO:0050663;GO:0015031);W5QGY1(GO:0009306;GO:0072602;GO:0050663;GO:0015031);W5QGG0(GO:0033572;GO:0015031);Q9MZW3(GO:0015031);W5Q4E1(GO:0006886;GO:0030970;GO:0032527;GO:0015031);W5Q5A6(GO:0009306;GO:0015031);W5PSJ0(GO:0009306;GO:0002001;GO:0015031);W5PUJ2(GO:0006605;GO:0006886;GO:0071211;GO:0006622;GO:0006623;GO:0061740;GO:0015031);A8DR93(GO:0044743;GO:0006886;GO:006500…	5|34	W5QGY1(GO:0009306;GO:0072602;GO:0050663;GO:0015031);P62262(GO:0006605;GO:0006886;GO:0015031);W5PVZ9(GO:0006606;GO:0006607;GO:0006886;GO:0017038;GO:0015031);P50414(GO:0006886;GO:0000060;GO:0006611;GO:0015031);W5Q4E1(GO:0006886;GO:0030970;GO:0032527;GO:0015031)	0.00500748	https://www.ebi.ac.uk/QuickGO/term/GO:0015031
	Delete one protein	protein transport	biological_process	23|648	W5P0Y6(GO:0009306;GO:0072602;GO:0050663;GO:0015031);W5QGY1(GO:0009306;GO:0072602;GO:0050663;GO:0015031);W5QGG0(GO:0033572;GO:0015031);Q9MZW3(GO:0015031);W5Q4E1(GO:0006886;GO:0030970;GO:0032527;GO:0015031);W5Q5A6(GO:0009306;GO:0015031);W5PSJ0(GO:0009306;GO:0002001;GO:0015031);W5PUJ2(GO:0006605;GO:0006886;GO:0071211;GO:0006622;GO:0006623;GO:0061740;GO:0015031);A8DR93(GO:0044743;GO:0006886;GO:006500…	5|34	W5QGY1(GO:0009306;GO:0072602;GO:0050663;GO:0015031);P50414(GO:0006886;GO:0000060;GO:0006611;GO:0015031);W5PVZ9(GO:0006606;GO:0006607;GO:0006886;GO:0017038;GO:0015031);P62262(GO:0006605;GO:0006886;GO:0015031);W5Q4E1(GO:0006886;GO:0030970;GO:0032527;GO:0015031)	0.00500748	https://www.ebi.ac.uk/QuickGO/term/GO:0015031
	Delete one protein	protein transport	biological_process	23|648	W5P0Y6(GO:0009306;GO:0072602;GO:0050663;GO:0015031);W5QGY1(GO:0009306;GO:0072602;GO:0050663;GO:0015031);W5QGG0(GO:0033572;GO:0015031);Q9MZW3(GO:0015031);W5Q4E1(GO:0006886;GO:0030970;GO:0032527;GO:0015031);W5Q5A6(GO:0009306;GO:0015031);W5PSJ0(GO:0009306;GO:0002001;GO:0015031);W5PUJ2(GO:0006605;GO:0006886;GO:0071211;GO:0006622;GO:0006623;GO:0061740;GO:0015031);A8DR93(GO:0044743;GO:0006886;GO:006500…	4|34	W5QGY1(GO:0009306;GO:0072602;GO:0050663;GO:0015031);W5PVZ9(GO:0006606;GO:0006607;GO:0006886;GO:0017038;GO:0015031);P62262(GO:0006605;GO:0006886;GO:0015031);W5Q4E1(GO:0006886;GO:0030970;GO:0032527;GO:0015031)	0.0275002	https://www.ebi.ac.uk/QuickGO/term/GO:0015031
	Delete one protein	protein transport	biological_process	23|648	W5P0Y6(GO:0009306;GO:0072602;GO:0050663;GO:0015031);W5QGY1(GO:0009306;GO:0072602;GO:0050663;GO:0015031);W5QGG0(GO:0033572;GO:0015031);Q9MZW3(GO:0015031);W5Q4E1(GO:0006886;GO:0030970;GO:0032527;GO:0015031);W5Q5A6(GO:0009306;GO:0015031);W5PSJ0(GO:0009306;GO:0002001;GO:0015031);W5PUJ2(GO:0006605;GO:0006886;GO:0071211;GO:0006622;GO:0006623;GO:0061740;GO:0015031);A8DR93(GO:0044743;GO:0006886;GO:006500…	4|34	W5QGY1(GO:0009306;GO:0072602;GO:0050663;GO:0015031);W5PVZ9(GO:0006606;GO:0006607;GO:0006886;GO:0017038;GO:0015031);P50414(GO:0006886;GO:0000060;GO:0006611;GO:0015031);W5Q4E1(GO:0006886;GO:0030970;GO:0032527;GO:0015031)	0.0275002	https://www.ebi.ac.uk/QuickGO/term/GO:0015031
	Delete one protein	protein transport	biological_process	23|648	W5P0Y6(GO:0009306;GO:0072602;GO:0050663;GO:0015031);W5QGY1(GO:0009306;GO:0072602;GO:0050663;GO:0015031);W5QGG0(GO:0033572;GO:0015031);Q9MZW3(GO:0015031);W5Q4E1(GO:0006886;GO:0030970;GO:0032527;GO:0015031);W5Q5A6(GO:0009306;GO:0015031);W5PSJ0(GO:0009306;GO:0002001;GO:0015031);W5PUJ2(GO:0006605;GO:0006886;GO:0071211;GO:0006622;GO:0006623;GO:0061740;GO:0015031);A8DR93(GO:0044743;GO:0006886;GO:006500…	4|34	W5QGY1(GO:0009306;GO:0072602;GO:0050663;GO:0015031);P50414(GO:0006886;GO:0000060;GO:0006611;GO:0015031);P62262(GO:0006605;GO:0006886;GO:0015031);W5Q4E1(GO:0006886;GO:0030970;GO:0032527;GO:0015031)	0.0275002	https://www.ebi.ac.uk/QuickGO/term/GO:0015031
	Delete one protein	protein transport	biological_process	23|648	W5P0Y6(GO:0009306;GO:0072602;GO:0050663;GO:0015031);W5QGY1(GO:0009306;GO:0072602;GO:0050663;GO:0015031);W5QGG0(GO:0033572;GO:0015031);Q9MZW3(GO:0015031);W5Q4E1(GO:0006886;GO:0030970;GO:0032527;GO:0015031);W5Q5A6(GO:0009306;GO:0015031);W5PSJ0(GO:0009306;GO:0002001;GO:0015031);W5PUJ2(GO:0006605;GO:0006886;GO:0071211;GO:0006622;GO:0006623;GO:0061740;GO:0015031);A8DR93(GO:0044743;GO:0006886;GO:006500…	4|34	W5QGY1(GO:0009306;GO:0072602;GO:0050663;GO:0015031);P50414(GO:0006886;GO:0000060;GO:0006611;GO:0015031);P62262(GO:0006605;GO:0006886;GO:0015031);W5PVZ9(GO:0006606;GO:0006607;GO:0006886;GO:0017038;GO:0015031)	0.0275002	https://www.ebi.ac.uk/QuickGO/term/GO:0015031
	Delete one protein	protein transport	biological_process	23|648	W5P0Y6(GO:0009306;GO:0072602;GO:0050663;GO:0015031);W5QGY1(GO:0009306;GO:0072602;GO:0050663;GO:0015031);W5QGG0(GO:0033572;GO:0015031);Q9MZW3(GO:0015031);W5Q4E1(GO:0006886;GO:0030970;GO:0032527;GO:0015031);W5Q5A6(GO:0009306;GO:0015031);W5PSJ0(GO:0009306;GO:0002001;GO:0015031);W5PUJ2(GO:0006605;GO:0006886;GO:0071211;GO:0006622;GO:0006623;GO:0061740;GO:0015031);A8DR93(GO:0044743;GO:0006886;GO:006500…	4|34	P62262(GO:0006605;GO:0006886;GO:0015031);W5PVZ9(GO:0006606;GO:0006607;GO:0006886;GO:0017038;GO:0015031);P50414(GO:0006886;GO:0000060;GO:0006611;GO:0015031);W5Q4E1(GO:0006886;GO:0030970;GO:0032527;GO:0015031)	0.0275002	https://www.ebi.ac.uk/QuickGO/term/GO:0015031
GO:0051222	Original data	positive regulation of protein transport	biological_process	17|648	W5Q5H8(GO:0051222;GO:0050714);W5NTW0(GO:0051222;GO:0050715;GO:0050714);W5PW72(GO:1900168;GO:0051222;GO:0050715;GO:0050714);W5QE46(GO:0051222;GO:0090197;GO:0050715;GO:0050714);W5QGY1(GO:0051222;GO:0050714;GO:0050715;GO:2000778);P50414(GO:0090316;GO:0051222;GO:0060391;GO:0042307;GO:0050714;GO:1904591);W5NZU3(GO:0042993;GO:1904591;GO:0051222;GO:0042307;GO:0090316);W5NQ45(GO:0051222;GO:0050714);W5NZ4…	4|35	W5QGY1(GO:0051222;GO:0050714;GO:0050715;GO:2000778);W5NTW0(GO:0051222;GO:0050715;GO:0050714);P50414(GO:0090316;GO:0051222;GO:0060391;GO:0042307;GO:0050714;GO:1904591);P62262(GO:0051222;GO:0046827;GO:0090316)	0.0102906	https://www.ebi.ac.uk/QuickGO/term/GO:0051222
	Delete one protein	positive regulation of protein transport	biological_process	17|648	W5Q5H8(GO:0051222;GO:0050714);W5NTW0(GO:0051222;GO:0050715;GO:0050714);W5PW72(GO:1900168;GO:0051222;GO:0050715;GO:0050714);W5QE46(GO:0051222;GO:0090197;GO:0050715;GO:0050714);W5QGY1(GO:0051222;GO:0050714;GO:0050715;GO:2000778);P50414(GO:0090316;GO:0051222;GO:0060391;GO:0042307;GO:0050714;GO:1904591);W5NZU3(GO:0042993;GO:1904591;GO:0051222;GO:0042307;GO:0090316);W5NQ45(GO:0051222;GO:0050714);W5NZ4…	4|34	W5QGY1(GO:0051222;GO:0050714;GO:0050715;GO:2000778);W5NTW0(GO:0051222;GO:0050715;GO:0050714);P50414(GO:0090316;GO:0051222;GO:0060391;GO:0042307;GO:0050714;GO:1904591);P62262(GO:0051222;GO:0046827;GO:0090316)	0.00926661	https://www.ebi.ac.uk/QuickGO/term/GO:0051222
	Delete one protein	positive regulation of protein transport	biological_process	17|648	W5Q5H8(GO:0051222;GO:0050714);W5NTW0(GO:0051222;GO:0050715;GO:0050714);W5PW72(GO:1900168;GO:0051222;GO:0050715;GO:0050714);W5QE46(GO:0051222;GO:0090197;GO:0050715;GO:0050714);W5QGY1(GO:0051222;GO:0050714;GO:0050715;GO:2000778);P50414(GO:0090316;GO:0051222;GO:0060391;GO:0042307;GO:0050714;GO:1904591);W5NZU3(GO:0042993;GO:1904591;GO:0051222;GO:0042307;GO:0090316);W5NQ45(GO:0051222;GO:0050714);W5NZ4…	3|34	W5QGY1(GO:0051222;GO:0050714;GO:0050715;GO:2000778);W5NTW0(GO:0051222;GO:0050715;GO:0050714);P62262(GO:0051222;GO:0046827;GO:0090316)	0.0541745	https://www.ebi.ac.uk/QuickGO/term/GO:0051222
	Delete one protein	positive regulation of protein transport	biological_process	17|648	W5Q5H8(GO:0051222;GO:0050714);W5NTW0(GO:0051222;GO:0050715;GO:0050714);W5PW72(GO:1900168;GO:0051222;GO:0050715;GO:0050714);W5QE46(GO:0051222;GO:0090197;GO:0050715;GO:0050714);W5QGY1(GO:0051222;GO:0050714;GO:0050715;GO:2000778);P50414(GO:0090316;GO:0051222;GO:0060391;GO:0042307;GO:0050714;GO:1904591);W5NZU3(GO:0042993;GO:1904591;GO:0051222;GO:0042307;GO:0090316);W5NQ45(GO:0051222;GO:0050714);W5NZ4…	3|34	W5QGY1(GO:0051222;GO:0050714;GO:0050715;GO:2000778);W5NTW0(GO:0051222;GO:0050715;GO:0050714);P50414(GO:0090316;GO:0051222;GO:0060391;GO:0042307;GO:0050714;GO:1904591)	0.0541745	https://www.ebi.ac.uk/QuickGO/term/GO:0051222
	Delete one protein	positive regulation of protein transport	biological_process	17|648	W5Q5H8(GO:0051222;GO:0050714);W5NTW0(GO:0051222;GO:0050715;GO:0050714);W5PW72(GO:1900168;GO:0051222;GO:0050715;GO:0050714);W5QE46(GO:0051222;GO:0090197;GO:0050715;GO:0050714);W5QGY1(GO:0051222;GO:0050714;GO:0050715;GO:2000778);P50414(GO:0090316;GO:0051222;GO:0060391;GO:0042307;GO:0050714;GO:1904591);W5NZU3(GO:0042993;GO:1904591;GO:0051222;GO:0042307;GO:0090316);W5NQ45(GO:0051222;GO:0050714);W5NZ4…	3|34	W5QGY1(GO:0051222;GO:0050714;GO:0050715;GO:2000778);P62262(GO:0051222;GO:0046827;GO:0090316);P50414(GO:0090316;GO:0051222;GO:0060391;GO:0042307;GO:0050714;GO:1904591)	0.0541745	https://www.ebi.ac.uk/QuickGO/term/GO:0051222
	Delete one protein	positive regulation of protein transport	biological_process	17|648	W5Q5H8(GO:0051222;GO:0050714);W5NTW0(GO:0051222;GO:0050715;GO:0050714);W5PW72(GO:1900168;GO:0051222;GO:0050715;GO:0050714);W5QE46(GO:0051222;GO:0090197;GO:0050715;GO:0050714);W5QGY1(GO:0051222;GO:0050714;GO:0050715;GO:2000778);P50414(GO:0090316;GO:0051222;GO:0060391;GO:0042307;GO:0050714;GO:1904591);W5NZU3(GO:0042993;GO:1904591;GO:0051222;GO:0042307;GO:0090316);W5NQ45(GO:0051222;GO:0050714);W5NZ4…	3|34	W5NTW0(GO:0051222;GO:0050715;GO:0050714);P50414(GO:0090316;GO:0051222;GO:0060391;GO:0042307;GO:0050714;GO:1904591);P62262(GO:0051222;GO:0046827;GO:0090316)	0.0541745	https://www.ebi.ac.uk/QuickGO/term/GO:0051222
GO:0006913	Original data	nucleocytoplasmic transport	biological_process	3|648	W5PJG7(GO:0051168;GO:0006611;GO:0006913);P50414(GO:0051168;GO:0006913;GO:0006611);W5PVZ9(GO:0006606;GO:0006607;GO:0051170;GO:1902593;GO:0006913)	2|35	P50414(GO:0051168;GO:0006913;GO:0006611);W5PVZ9(GO:0006606;GO:0006607;GO:0051170;GO:1902593;GO:0006913)	0.0082251	https://www.ebi.ac.uk/QuickGO/term/GO:0006913
	Delete one protein	nucleocytoplasmic transport	biological_process	3|648	W5PJG7(GO:0051168;GO:0006611;GO:0006913);P50414(GO:0051168;GO:0006913;GO:0006611);W5PVZ9(GO:0006606;GO:0006607;GO:0051170;GO:1902593;GO:0006913)	2|34	P50414(GO:0051168;GO:0006913;GO:0006611);W5PVZ9(GO:0006606;GO:0006607;GO:0051170;GO:1902593;GO:0006913)	0.00776338	https://www.ebi.ac.uk/QuickGO/term/GO:0006913
GO:0051169	Original data	nuclear transport	biological_process	3|648	W5PJG7(GO:0051169;GO:0051168;GO:0006611;GO:0006913);P50414(GO:0051169;GO:0051168;GO:0006913;GO:0006611);W5PVZ9(GO:0051169;GO:0006606;GO:0006607;GO:0051170;GO:1902593;GO:0006913)	2|35	P50414(GO:0051169;GO:0051168;GO:0006913;GO:0006611);W5PVZ9(GO:0051169;GO:0006606;GO:0006607;GO:0051170;GO:1902593;GO:0006913)	0.0082251	https://www.ebi.ac.uk/QuickGO/term/GO:0051169
	Delete one protein	nuclear transport	biological_process	3|648	W5PJG7(GO:0051169;GO:0051168;GO:0006611;GO:0006913);P50414(GO:0051169;GO:0051168;GO:0006913;GO:0006611);W5PVZ9(GO:0051169;GO:0006606;GO:0006607;GO:0051170;GO:1902593;GO:0006913)	2|34	P50414(GO:0051169;GO:0051168;GO:0006913;GO:0006611);W5PVZ9(GO:0051169;GO:0006606;GO:0006607;GO:0051170;GO:1902593;GO:0006913)	0.00776338	https://www.ebi.ac.uk/QuickGO/term/GO:0051169
GO:0019048	Original data	modulation by virus of host morphology or physiology	biological_process	2|648	P50414(GO:0019048;GO:0019049);W5PVZ9(GO:0019048)	2|35	P50414(GO:0019048;GO:0019049);W5PVZ9(GO:0019048)	0.00283836	https://www.ebi.ac.uk/QuickGO/term/GO:0019048
	Delete one protein	modulation by virus of host morphology or physiology	biological_process	2|648	P50414(GO:0019048;GO:0019049);W5PVZ9(GO:0019048)	2|34	P50414(GO:0019048;GO:0019049);W5PVZ9(GO:0019048)	0.00267617	https://www.ebi.ac.uk/QuickGO/term/GO:0019048
GO:0044003	Original data	modification by symbiont of host morphology or physiology	biological_process	4|648	W5NXM6(GO:0044869;GO:0044866;GO:0044867;GO:0052403;GO:0052422;GO:0052055;GO:0044003);W5PWE9(GO:0019836;GO:0044003;GO:0001907;GO:0001897;GO:0044004);P50414(GO:0019048;GO:0019049;GO:0044003);W5PVZ9(GO:0019048;GO:0044003)	2|35	P50414(GO:0019048;GO:0019049;GO:0044003);W5PVZ9(GO:0019048;GO:0044003)	0.0158918	https://www.ebi.ac.uk/QuickGO/term/GO:0044003
	Delete one protein	modification by symbiont of host morphology or physiology	biological_process	4|648	W5NXM6(GO:0044869;GO:0044866;GO:0044867;GO:0052403;GO:0052422;GO:0052055;GO:0044003);W5PWE9(GO:0019836;GO:0044003;GO:0001907;GO:0001897;GO:0044004);P50414(GO:0019048;GO:0019049;GO:0044003);W5PVZ9(GO:0019048;GO:0044003)	2|34	P50414(GO:0019048;GO:0019049;GO:0044003);W5PVZ9(GO:0019048;GO:0044003)	0.0150156	https://www.ebi.ac.uk/QuickGO/term/GO:0044003
GO:0004222	Original data	metalloendopeptidase activity	molecular_function	5|648	W5NQ85(GO:0004222);W5PJV7(GO:0004222);W5QI32(GO:0004222);C8BKE4(GO:0004222);W5PL47(GO:0004222)	3|35	W5PL47(GO:0004222);W5QI32(GO:0004222);C8BKE4(GO:0004222)	0.00134411	https://www.ebi.ac.uk/QuickGO/term/GO:0004222
	Delete one protein	metalloendopeptidase activity	molecular_function	5|648	W5NQ85(GO:0004222);W5PJV7(GO:0004222);W5QI32(GO:0004222);C8BKE4(GO:0004222);W5PL47(GO:0004222)	3|34	W5PL47(GO:0004222);W5QI32(GO:0004222);C8BKE4(GO:0004222)	0.00123187	https://www.ebi.ac.uk/QuickGO/term/GO:0004222
	Delete one protein	metalloendopeptidase activity	molecular_function	5|648	W5NQ85(GO:0004222);W5PJV7(GO:0004222);W5QI32(GO:0004222);C8BKE4(GO:0004222);W5PL47(GO:0004222)	2|34	W5QI32(GO:0004222);C8BKE4(GO:0004222)	0.0242048	https://www.ebi.ac.uk/QuickGO/term/GO:0004222
	Delete one protein	metalloendopeptidase activity	molecular_function	5|648	W5NQ85(GO:0004222);W5PJV7(GO:0004222);W5QI32(GO:0004222);C8BKE4(GO:0004222);W5PL47(GO:0004222)	2|34	W5PL47(GO:0004222);W5QI32(GO:0004222)	0.0242048	https://www.ebi.ac.uk/QuickGO/term/GO:0004222
	Delete one protein	metalloendopeptidase activity	molecular_function	5|648	W5NQ85(GO:0004222);W5PJV7(GO:0004222);W5QI32(GO:0004222);C8BKE4(GO:0004222);W5PL47(GO:0004222)	2|34	W5PL47(GO:0004222);C8BKE4(GO:0004222)	0.0242048	https://www.ebi.ac.uk/QuickGO/term/GO:0004222
GO:0033619	Original data	membrane protein proteolysis	biological_process	2|648	P50414(GO:0031293;GO:0033619);W5PVZ9(GO:0033619;GO:0006509)	2|35	P50414(GO:0031293;GO:0033619);W5PVZ9(GO:0033619;GO:0006509)	0.00283836	https://www.ebi.ac.uk/QuickGO/term/GO:0033619
	Delete one protein	membrane protein proteolysis	biological_process	2|648	P50414(GO:0031293;GO:0033619);W5PVZ9(GO:0033619;GO:0006509)	2|34	P50414(GO:0031293;GO:0033619);W5PVZ9(GO:0033619;GO:0006509)	0.00267617	https://www.ebi.ac.uk/QuickGO/term/GO:0033619
GO:0046907	Original data	intracellular transport	biological_process	19|648	W5PSK1(GO:0006888;GO:0046907;GO:0048193;GO:1902582);W5NPN4(GO:0006623;GO:0006605;GO:0071211;GO:0061740;GO:0006886;GO:1902582;GO:0006622;GO:0046907;GO:0007041;GO:0007034);W5PUJ2(GO:0006605;GO:0006886;GO:0071211;GO:0006622;GO:0006623;GO:0046907;GO:0007041;GO:0061740;GO:0007034;GO:1902582);W5QBD7(GO:0006605;GO:0006886;GO:0046907;GO:1902582);W5P098(GO:0016197;GO:0046907;GO:0061502;GO:0016482;GO:00070…	5|35	W5PSK1(GO:0006888;GO:0046907;GO:0048193;GO:1902582);W5Q4E1(GO:0006886;GO:0030970;GO:0046907;GO:1903513;GO:0032527;GO:1902582);P50414(GO:0051169;GO:0051168;GO:0006886;GO:0000060;GO:0046907;GO:0006913;GO:1902582;GO:0006611);P62262(GO:0006605;GO:0006886;GO:0046907;GO:1902582);W5PVZ9(GO:0051169;GO:0006606;GO:0006607;GO:0006886;GO:0046907;GO:0051170;GO:1902593;GO:0006913;GO:1902582)	0.00231009	https://www.ebi.ac.uk/QuickGO/term/GO:0046907
	Delete one protein	intracellular transport	biological_process	19|648	W5PSK1(GO:0006888;GO:0046907;GO:0048193;GO:1902582);W5NPN4(GO:0006623;GO:0006605;GO:0071211;GO:0061740;GO:0006886;GO:1902582;GO:0006622;GO:0046907;GO:0007041;GO:0007034);W5PUJ2(GO:0006605;GO:0006886;GO:0071211;GO:0006622;GO:0006623;GO:0046907;GO:0007041;GO:0061740;GO:0007034;GO:1902582);W5QBD7(GO:0006605;GO:0006886;GO:0046907;GO:1902582);W5P098(GO:0016197;GO:0046907;GO:0061502;GO:0016482;GO:00070…	5|34	W5PSK1(GO:0006888;GO:0046907;GO:0048193;GO:1902582);W5Q4E1(GO:0006886;GO:0030970;GO:0046907;GO:1903513;GO:0032527;GO:1902582);P50414(GO:0051169;GO:0051168;GO:0006886;GO:0000060;GO:0046907;GO:0006913;GO:1902582;GO:0006611);P62262(GO:0006605;GO:0006886;GO:0046907;GO:1902582);W5PVZ9(GO:0051169;GO:0006606;GO:0006607;GO:0006886;GO:0046907;GO:0051170;GO:1902593;GO:0006913;GO:1902582)	0.0020175	https://www.ebi.ac.uk/QuickGO/term/GO:0046907
	Delete one protein	intracellular transport	biological_process	19|648	W5PSK1(GO:0006888;GO:0046907;GO:0048193;GO:1902582);W5NPN4(GO:0006623;GO:0006605;GO:0071211;GO:0061740;GO:0006886;GO:1902582;GO:0006622;GO:0046907;GO:0007041;GO:0007034);W5PUJ2(GO:0006605;GO:0006886;GO:0071211;GO:0006622;GO:0006623;GO:0046907;GO:0007041;GO:0061740;GO:0007034;GO:1902582);W5QBD7(GO:0006605;GO:0006886;GO:0046907;GO:1902582);W5P098(GO:0016197;GO:0046907;GO:0061502;GO:0016482;GO:00070…	5|34	W5PSK1(GO:0006888;GO:0046907;GO:0048193;GO:1902582);W5PVZ9(GO:0051169;GO:0006606;GO:0006607;GO:0006886;GO:0046907;GO:0051170;GO:1902593;GO:0006913;GO:1902582);P50414(GO:0051169;GO:0051168;GO:0006886;GO:0000060;GO:0046907;GO:0006913;GO:1902582;GO:0006611);P62262(GO:0006605;GO:0006886;GO:0046907;GO:1902582);W5Q4E1(GO:0006886;GO:0030970;GO:0046907;GO:1903513;GO:0032527;GO:1902582)	0.0020175	https://www.ebi.ac.uk/QuickGO/term/GO:0046907
	Delete one protein	intracellular transport	biological_process	19|648	W5PSK1(GO:0006888;GO:0046907;GO:0048193;GO:1902582);W5NPN4(GO:0006623;GO:0006605;GO:0071211;GO:0061740;GO:0006886;GO:1902582;GO:0006622;GO:0046907;GO:0007041;GO:0007034);W5PUJ2(GO:0006605;GO:0006886;GO:0071211;GO:0006622;GO:0006623;GO:0046907;GO:0007041;GO:0061740;GO:0007034;GO:1902582);W5QBD7(GO:0006605;GO:0006886;GO:0046907;GO:1902582);W5P098(GO:0016197;GO:0046907;GO:0061502;GO:0016482;GO:00070…	4|34	W5PSK1(GO:0006888;GO:0046907;GO:0048193;GO:1902582);W5Q4E1(GO:0006886;GO:0030970;GO:0046907;GO:1903513;GO:0032527;GO:1902582);P62262(GO:0006605;GO:0006886;GO:0046907;GO:1902582);W5PVZ9(GO:0051169;GO:0006606;GO:0006607;GO:0006886;GO:0046907;GO:0051170;GO:1902593;GO:0006913;GO:1902582)	0.0139943	https://www.ebi.ac.uk/QuickGO/term/GO:0046907
	Delete one protein	intracellular transport	biological_process	19|648	W5PSK1(GO:0006888;GO:0046907;GO:0048193;GO:1902582);W5NPN4(GO:0006623;GO:0006605;GO:0071211;GO:0061740;GO:0006886;GO:1902582;GO:0006622;GO:0046907;GO:0007041;GO:0007034);W5PUJ2(GO:0006605;GO:0006886;GO:0071211;GO:0006622;GO:0006623;GO:0046907;GO:0007041;GO:0061740;GO:0007034;GO:1902582);W5QBD7(GO:0006605;GO:0006886;GO:0046907;GO:1902582);W5P098(GO:0016197;GO:0046907;GO:0061502;GO:0016482;GO:00070…	4|34	W5PSK1(GO:0006888;GO:0046907;GO:0048193;GO:1902582);W5Q4E1(GO:0006886;GO:0030970;GO:0046907;GO:1903513;GO:0032527;GO:1902582);P50414(GO:0051169;GO:0051168;GO:0006886;GO:0000060;GO:0046907;GO:0006913;GO:1902582;GO:0006611);P62262(GO:0006605;GO:0006886;GO:0046907;GO:1902582)	0.0139943	https://www.ebi.ac.uk/QuickGO/term/GO:0046907
	Delete one protein	intracellular transport	biological_process	19|648	W5PSK1(GO:0006888;GO:0046907;GO:0048193;GO:1902582);W5NPN4(GO:0006623;GO:0006605;GO:0071211;GO:0061740;GO:0006886;GO:1902582;GO:0006622;GO:0046907;GO:0007041;GO:0007034);W5PUJ2(GO:0006605;GO:0006886;GO:0071211;GO:0006622;GO:0006623;GO:0046907;GO:0007041;GO:0061740;GO:0007034;GO:1902582);W5QBD7(GO:0006605;GO:0006886;GO:0046907;GO:1902582);W5P098(GO:0016197;GO:0046907;GO:0061502;GO:0016482;GO:00070…	4|34	W5PSK1(GO:0006888;GO:0046907;GO:0048193;GO:1902582);W5PVZ9(GO:0051169;GO:0006606;GO:0006607;GO:0006886;GO:0046907;GO:0051170;GO:1902593;GO:0006913;GO:1902582);P50414(GO:0051169;GO:0051168;GO:0006886;GO:0000060;GO:0046907;GO:0006913;GO:1902582;GO:0006611);W5Q4E1(GO:0006886;GO:0030970;GO:0046907;GO:1903513;GO:0032527;GO:1902582)	0.0139943	https://www.ebi.ac.uk/QuickGO/term/GO:0046907
	Delete one protein	intracellular transport	biological_process	19|648	W5PSK1(GO:0006888;GO:0046907;GO:0048193;GO:1902582);W5NPN4(GO:0006623;GO:0006605;GO:0071211;GO:0061740;GO:0006886;GO:1902582;GO:0006622;GO:0046907;GO:0007041;GO:0007034);W5PUJ2(GO:0006605;GO:0006886;GO:0071211;GO:0006622;GO:0006623;GO:0046907;GO:0007041;GO:0061740;GO:0007034;GO:1902582);W5QBD7(GO:0006605;GO:0006886;GO:0046907;GO:1902582);W5P098(GO:0016197;GO:0046907;GO:0061502;GO:0016482;GO:00070…	4|34	W5PSK1(GO:0006888;GO:0046907;GO:0048193;GO:1902582);P50414(GO:0051169;GO:0051168;GO:0006886;GO:0000060;GO:0046907;GO:0006913;GO:1902582;GO:0006611);P62262(GO:0006605;GO:0006886;GO:0046907;GO:1902582);W5PVZ9(GO:0051169;GO:0006606;GO:0006607;GO:0006886;GO:0046907;GO:0051170;GO:1902593;GO:0006913;GO:1902582)	0.0139943	https://www.ebi.ac.uk/QuickGO/term/GO:0046907
	Delete one protein	intracellular transport	biological_process	19|648	W5PSK1(GO:0006888;GO:0046907;GO:0048193;GO:1902582);W5NPN4(GO:0006623;GO:0006605;GO:0071211;GO:0061740;GO:0006886;GO:1902582;GO:0006622;GO:0046907;GO:0007041;GO:0007034);W5PUJ2(GO:0006605;GO:0006886;GO:0071211;GO:0006622;GO:0006623;GO:0046907;GO:0007041;GO:0061740;GO:0007034;GO:1902582);W5QBD7(GO:0006605;GO:0006886;GO:0046907;GO:1902582);W5P098(GO:0016197;GO:0046907;GO:0061502;GO:0016482;GO:00070…	4|34	P62262(GO:0006605;GO:0006886;GO:0046907;GO:1902582);W5Q4E1(GO:0006886;GO:0030970;GO:0046907;GO:1903513;GO:0032527;GO:1902582);P50414(GO:0051169;GO:0051168;GO:0006886;GO:0000060;GO:0046907;GO:0006913;GO:1902582;GO:0006611);W5PVZ9(GO:0051169;GO:0006606;GO:0006607;GO:0006886;GO:0046907;GO:0051170;GO:1902593;GO:0006913;GO:1902582)	0.0139943	https://www.ebi.ac.uk/QuickGO/term/GO:0046907
GO:0006886	Original data	intracellular protein transport	biological_process	12|648	W5Q4E1(GO:0006886;GO:0030970;GO:0032527);W5PPV5(GO:0006886);W5NPN4(GO:0006623;GO:0006605;GO:0071211;GO:0061740;GO:0006886;GO:0006622);W5QBD7(GO:0006605;GO:0006886);W5NX91(GO:0006886;GO:0006605;GO:0006613;GO:0006612;GO:0006614;GO:0045047);W5PUJ2(GO:0006605;GO:0006886;GO:0071211;GO:0006622;GO:0006623;GO:0061740);P50414(GO:0006886;GO:0000060;GO:0006611);W5P303(GO:0006605;GO:0006886);A8DR93(GO:004474…	4|35	P62262(GO:0006605;GO:0006886);W5PVZ9(GO:0006606;GO:0006607;GO:0006886);P50414(GO:0006886;GO:0000060;GO:0006611);W5Q4E1(GO:0006886;GO:0030970;GO:0032527)	0.00260205	https://www.ebi.ac.uk/QuickGO/term/GO:0006886
	Delete one protein	intracellular protein transport	biological_process	12|648	W5Q4E1(GO:0006886;GO:0030970;GO:0032527);W5PPV5(GO:0006886);W5NPN4(GO:0006623;GO:0006605;GO:0071211;GO:0061740;GO:0006886;GO:0006622);W5QBD7(GO:0006605;GO:0006886);W5NX91(GO:0006886;GO:0006605;GO:0006613;GO:0006612;GO:0006614;GO:0045047);W5PUJ2(GO:0006605;GO:0006886;GO:0071211;GO:0006622;GO:0006623;GO:0061740);P50414(GO:0006886;GO:0000060;GO:0006611);W5P303(GO:0006605;GO:0006886);A8DR93(GO:004474…	4|34	P62262(GO:0006605;GO:0006886);W5PVZ9(GO:0006606;GO:0006607;GO:0006886);P50414(GO:0006886;GO:0000060;GO:0006611);W5Q4E1(GO:0006886;GO:0030970;GO:0032527)	0.00232841	https://www.ebi.ac.uk/QuickGO/term/GO:0006886
	Delete one protein	intracellular protein transport	biological_process	12|648	W5Q4E1(GO:0006886;GO:0030970;GO:0032527);W5PPV5(GO:0006886);W5NPN4(GO:0006623;GO:0006605;GO:0071211;GO:0061740;GO:0006886;GO:0006622);W5QBD7(GO:0006605;GO:0006886);W5NX91(GO:0006886;GO:0006605;GO:0006613;GO:0006612;GO:0006614;GO:0045047);W5PUJ2(GO:0006605;GO:0006886;GO:0071211;GO:0006622;GO:0006623;GO:0061740);P50414(GO:0006886;GO:0000060;GO:0006611);W5P303(GO:0006605;GO:0006886);A8DR93(GO:004474…	3|34	W5PVZ9(GO:0006606;GO:0006607;GO:0006886);P62262(GO:0006605;GO:0006886);W5Q4E1(GO:0006886;GO:0030970;GO:0032527)	0.0209964	https://www.ebi.ac.uk/QuickGO/term/GO:0006886
	Delete one protein	intracellular protein transport	biological_process	12|648	W5Q4E1(GO:0006886;GO:0030970;GO:0032527);W5PPV5(GO:0006886);W5NPN4(GO:0006623;GO:0006605;GO:0071211;GO:0061740;GO:0006886;GO:0006622);W5QBD7(GO:0006605;GO:0006886);W5NX91(GO:0006886;GO:0006605;GO:0006613;GO:0006612;GO:0006614;GO:0045047);W5PUJ2(GO:0006605;GO:0006886;GO:0071211;GO:0006622;GO:0006623;GO:0061740);P50414(GO:0006886;GO:0000060;GO:0006611);W5P303(GO:0006605;GO:0006886);A8DR93(GO:004474…	3|34	W5PVZ9(GO:0006606;GO:0006607;GO:0006886);P50414(GO:0006886;GO:0000060;GO:0006611);W5Q4E1(GO:0006886;GO:0030970;GO:0032527)	0.0209964	https://www.ebi.ac.uk/QuickGO/term/GO:0006886
	Delete one protein	intracellular protein transport	biological_process	12|648	W5Q4E1(GO:0006886;GO:0030970;GO:0032527);W5PPV5(GO:0006886);W5NPN4(GO:0006623;GO:0006605;GO:0071211;GO:0061740;GO:0006886;GO:0006622);W5QBD7(GO:0006605;GO:0006886);W5NX91(GO:0006886;GO:0006605;GO:0006613;GO:0006612;GO:0006614;GO:0045047);W5PUJ2(GO:0006605;GO:0006886;GO:0071211;GO:0006622;GO:0006623;GO:0061740);P50414(GO:0006886;GO:0000060;GO:0006611);W5P303(GO:0006605;GO:0006886);A8DR93(GO:004474…	3|34	P62262(GO:0006605;GO:0006886);P50414(GO:0006886;GO:0000060;GO:0006611);W5Q4E1(GO:0006886;GO:0030970;GO:0032527)	0.0209964	https://www.ebi.ac.uk/QuickGO/term/GO:0006886
	Delete one protein	intracellular protein transport	biological_process	12|648	W5Q4E1(GO:0006886;GO:0030970;GO:0032527);W5PPV5(GO:0006886);W5NPN4(GO:0006623;GO:0006605;GO:0071211;GO:0061740;GO:0006886;GO:0006622);W5QBD7(GO:0006605;GO:0006886);W5NX91(GO:0006886;GO:0006605;GO:0006613;GO:0006612;GO:0006614;GO:0045047);W5PUJ2(GO:0006605;GO:0006886;GO:0071211;GO:0006622;GO:0006623;GO:0061740);P50414(GO:0006886;GO:0000060;GO:0006611);W5P303(GO:0006605;GO:0006886);A8DR93(GO:004474…	3|34	P62262(GO:0006605;GO:0006886);P50414(GO:0006886;GO:0000060;GO:0006611);W5PVZ9(GO:0006606;GO:0006607;GO:0006886)	0.0209964	https://www.ebi.ac.uk/QuickGO/term/GO:0006886
GO:0045184	Original data	establishment of protein localization	biological_process	26|648	W5PUJ2(GO:0006605;GO:0045184;GO:0006886;GO:0071211;GO:0006622;GO:0006623;GO:0072666;GO:0072594;GO:0061740;GO:0015031);W5QGY1(GO:0045184;GO:0009306;GO:0072602;GO:0050663;GO:0015031);W5NZU3(GO:0090002;GO:0045184;GO:0090150);W5QGG0(GO:0045184;GO:0033572;GO:0015031);Q9MZW3(GO:0045184;GO:0015031);W5Q7R8(GO:0045184;GO:0090002;GO:0090150);W5Q4E1(GO:0045184;GO:0006886;GO:0030970;GO:0032527;GO:0015031);W5…	5|35	W5QGY1(GO:0045184;GO:0009306;GO:0072602;GO:0050663;GO:0015031);P50414(GO:0006886;GO:0045184;GO:0000060;GO:0006611;GO:0015031);W5Q4E1(GO:0045184;GO:0006886;GO:0030970;GO:0032527;GO:0015031);P62262(GO:0006605;GO:0045184;GO:0006886;GO:0015031);W5PVZ9(GO:0006606;GO:0006607;GO:0045184;GO:0006886;GO:0017038;GO:0072594;GO:0015031)	0.00989841	https://www.ebi.ac.uk/QuickGO/term/GO:0045184
	Delete one protein	establishment of protein localization	biological_process	26|648	W5PUJ2(GO:0006605;GO:0045184;GO:0006886;GO:0071211;GO:0006622;GO:0006623;GO:0072666;GO:0072594;GO:0061740;GO:0015031);W5QGY1(GO:0045184;GO:0009306;GO:0072602;GO:0050663;GO:0015031);W5NZU3(GO:0090002;GO:0045184;GO:0090150);W5QGG0(GO:0045184;GO:0033572;GO:0015031);Q9MZW3(GO:0045184;GO:0015031);W5Q7R8(GO:0045184;GO:0090002;GO:0090150);W5Q4E1(GO:0045184;GO:0006886;GO:0030970;GO:0032527;GO:0015031);W5…	5|34	W5QGY1(GO:0045184;GO:0009306;GO:0072602;GO:0050663;GO:0015031);P62262(GO:0006605;GO:0045184;GO:0006886;GO:0015031);W5PVZ9(GO:0006606;GO:0006607;GO:0045184;GO:0006886;GO:0017038;GO:0072594;GO:0015031);P50414(GO:0006886;GO:0045184;GO:0000060;GO:0006611;GO:0015031);W5Q4E1(GO:0045184;GO:0006886;GO:0030970;GO:0032527;GO:0015031)	0.00872471	https://www.ebi.ac.uk/QuickGO/term/GO:0045184
	Delete one protein	establishment of protein localization	biological_process	26|648	W5PUJ2(GO:0006605;GO:0045184;GO:0006886;GO:0071211;GO:0006622;GO:0006623;GO:0072666;GO:0072594;GO:0061740;GO:0015031);W5QGY1(GO:0045184;GO:0009306;GO:0072602;GO:0050663;GO:0015031);W5NZU3(GO:0090002;GO:0045184;GO:0090150);W5QGG0(GO:0045184;GO:0033572;GO:0015031);Q9MZW3(GO:0045184;GO:0015031);W5Q7R8(GO:0045184;GO:0090002;GO:0090150);W5Q4E1(GO:0045184;GO:0006886;GO:0030970;GO:0032527;GO:0015031);W5…	5|34	W5QGY1(GO:0045184;GO:0009306;GO:0072602;GO:0050663;GO:0015031);P50414(GO:0006886;GO:0045184;GO:0000060;GO:0006611;GO:0015031);W5Q4E1(GO:0045184;GO:0006886;GO:0030970;GO:0032527;GO:0015031);P62262(GO:0006605;GO:0045184;GO:0006886;GO:0015031);W5PVZ9(GO:0006606;GO:0006607;GO:0045184;GO:0006886;GO:0017038;GO:0072594;GO:0015031)	0.00872471	https://www.ebi.ac.uk/QuickGO/term/GO:0045184
	Delete one protein	establishment of protein localization	biological_process	26|648	W5PUJ2(GO:0006605;GO:0045184;GO:0006886;GO:0071211;GO:0006622;GO:0006623;GO:0072666;GO:0072594;GO:0061740;GO:0015031);W5QGY1(GO:0045184;GO:0009306;GO:0072602;GO:0050663;GO:0015031);W5NZU3(GO:0090002;GO:0045184;GO:0090150);W5QGG0(GO:0045184;GO:0033572;GO:0015031);Q9MZW3(GO:0045184;GO:0015031);W5Q7R8(GO:0045184;GO:0090002;GO:0090150);W5Q4E1(GO:0045184;GO:0006886;GO:0030970;GO:0032527;GO:0015031);W5…	4|34	W5QGY1(GO:0045184;GO:0009306;GO:0072602;GO:0050663;GO:0015031);W5PVZ9(GO:0006606;GO:0006607;GO:0045184;GO:0006886;GO:0017038;GO:0072594;GO:0015031);P62262(GO:0006605;GO:0045184;GO:0006886;GO:0015031);W5Q4E1(GO:0045184;GO:0006886;GO:0030970;GO:0032527;GO:0015031)	0.0414814	https://www.ebi.ac.uk/QuickGO/term/GO:0045184
	Delete one protein	establishment of protein localization	biological_process	26|648	W5PUJ2(GO:0006605;GO:0045184;GO:0006886;GO:0071211;GO:0006622;GO:0006623;GO:0072666;GO:0072594;GO:0061740;GO:0015031);W5QGY1(GO:0045184;GO:0009306;GO:0072602;GO:0050663;GO:0015031);W5NZU3(GO:0090002;GO:0045184;GO:0090150);W5QGG0(GO:0045184;GO:0033572;GO:0015031);Q9MZW3(GO:0045184;GO:0015031);W5Q7R8(GO:0045184;GO:0090002;GO:0090150);W5Q4E1(GO:0045184;GO:0006886;GO:0030970;GO:0032527;GO:0015031);W5…	4|34	W5QGY1(GO:0045184;GO:0009306;GO:0072602;GO:0050663;GO:0015031);W5PVZ9(GO:0006606;GO:0006607;GO:0045184;GO:0006886;GO:0017038;GO:0072594;GO:0015031);P50414(GO:0006886;GO:0045184;GO:0000060;GO:0006611;GO:0015031);W5Q4E1(GO:0045184;GO:0006886;GO:0030970;GO:0032527;GO:0015031)	0.0414814	https://www.ebi.ac.uk/QuickGO/term/GO:0045184
	Delete one protein	establishment of protein localization	biological_process	26|648	W5PUJ2(GO:0006605;GO:0045184;GO:0006886;GO:0071211;GO:0006622;GO:0006623;GO:0072666;GO:0072594;GO:0061740;GO:0015031);W5QGY1(GO:0045184;GO:0009306;GO:0072602;GO:0050663;GO:0015031);W5NZU3(GO:0090002;GO:0045184;GO:0090150);W5QGG0(GO:0045184;GO:0033572;GO:0015031);Q9MZW3(GO:0045184;GO:0015031);W5Q7R8(GO:0045184;GO:0090002;GO:0090150);W5Q4E1(GO:0045184;GO:0006886;GO:0030970;GO:0032527;GO:0015031);W5…	4|34	W5QGY1(GO:0045184;GO:0009306;GO:0072602;GO:0050663;GO:0015031);P50414(GO:0006886;GO:0045184;GO:0000060;GO:0006611;GO:0015031);P62262(GO:0006605;GO:0045184;GO:0006886;GO:0015031);W5Q4E1(GO:0045184;GO:0006886;GO:0030970;GO:0032527;GO:0015031)	0.0414814	https://www.ebi.ac.uk/QuickGO/term/GO:0045184
	Delete one protein	establishment of protein localization	biological_process	26|648	W5PUJ2(GO:0006605;GO:0045184;GO:0006886;GO:0071211;GO:0006622;GO:0006623;GO:0072666;GO:0072594;GO:0061740;GO:0015031);W5QGY1(GO:0045184;GO:0009306;GO:0072602;GO:0050663;GO:0015031);W5NZU3(GO:0090002;GO:0045184;GO:0090150);W5QGG0(GO:0045184;GO:0033572;GO:0015031);Q9MZW3(GO:0045184;GO:0015031);W5Q7R8(GO:0045184;GO:0090002;GO:0090150);W5Q4E1(GO:0045184;GO:0006886;GO:0030970;GO:0032527;GO:0015031);W5…	4|34	W5QGY1(GO:0045184;GO:0009306;GO:0072602;GO:0050663;GO:0015031);P50414(GO:0006886;GO:0045184;GO:0000060;GO:0006611;GO:0015031);P62262(GO:0006605;GO:0045184;GO:0006886;GO:0015031);W5PVZ9(GO:0006606;GO:0006607;GO:0045184;GO:0006886;GO:0017038;GO:0072594;GO:0015031)	0.0414814	https://www.ebi.ac.uk/QuickGO/term/GO:0045184
	Delete one protein	establishment of protein localization	biological_process	26|648	W5PUJ2(GO:0006605;GO:0045184;GO:0006886;GO:0071211;GO:0006622;GO:0006623;GO:0072666;GO:0072594;GO:0061740;GO:0015031);W5QGY1(GO:0045184;GO:0009306;GO:0072602;GO:0050663;GO:0015031);W5NZU3(GO:0090002;GO:0045184;GO:0090150);W5QGG0(GO:0045184;GO:0033572;GO:0015031);Q9MZW3(GO:0045184;GO:0015031);W5Q7R8(GO:0045184;GO:0090002;GO:0090150);W5Q4E1(GO:0045184;GO:0006886;GO:0030970;GO:0032527;GO:0015031);W5…	4|34	P62262(GO:0006605;GO:0045184;GO:0006886;GO:0015031);W5PVZ9(GO:0006606;GO:0006607;GO:0045184;GO:0006886;GO:0017038;GO:0072594;GO:0015031);P50414(GO:0006886;GO:0045184;GO:0000060;GO:0006611;GO:0015031);W5Q4E1(GO:0045184;GO:0006886;GO:0030970;GO:0032527;GO:0015031)	0.0414814	https://www.ebi.ac.uk/QuickGO/term/GO:0045184
GO:0051649	Original data	establishment of localization in cell	biological_process	22|648	W5P098(GO:0016197;GO:0046907;GO:0051649;GO:0061502;GO:0016482;GO:0007034;GO:0098927;GO:1902582);W5Q4E1(GO:0006886;GO:0030970;GO:0046907;GO:1903513;GO:0032527;GO:0051649;GO:1902582);W5Q0V0(GO:0051649;GO:0007269);W5PQ98(GO:0051305;GO:0051303;GO:0016344;GO:0051649);W5PV25(GO:0043303;GO:0046907;GO:0051649;GO:1902582);W5PUJ2(GO:0006605;GO:0006886;GO:0071211;GO:0006622;GO:0006623;GO:0046907;GO:0007041;…	5|35	W5PSK1(GO:0006888;GO:0046907;GO:0048193;GO:0051649;GO:1902582);W5Q4E1(GO:0006886;GO:0030970;GO:0046907;GO:1903513;GO:0032527;GO:0051649;GO:1902582);P50414(GO:0051169;GO:0051168;GO:0006886;GO:0000060;GO:0046907;GO:0006913;GO:0051649;GO:1902582;GO:0006611);P62262(GO:0006605;GO:0006886;GO:0046907;GO:0051649;GO:1902582);W5PVZ9(GO:0051169;GO:0006606;GO:0006607;GO:0006886;GO:0046907;GO:0051170;GO:00516…	0.00464433	https://www.ebi.ac.uk/QuickGO/term/GO:0051649
	Delete one protein	establishment of localization in cell	biological_process	22|648	W5P098(GO:0016197;GO:0046907;GO:0051649;GO:0061502;GO:0016482;GO:0007034;GO:0098927;GO:1902582);W5Q4E1(GO:0006886;GO:0030970;GO:0046907;GO:1903513;GO:0032527;GO:0051649;GO:1902582);W5Q0V0(GO:0051649;GO:0007269);W5PQ98(GO:0051305;GO:0051303;GO:0016344;GO:0051649);W5PV25(GO:0043303;GO:0046907;GO:0051649;GO:1902582);W5PUJ2(GO:0006605;GO:0006886;GO:0071211;GO:0006622;GO:0006623;GO:0046907;GO:0007041;…	5|34	W5PSK1(GO:0006888;GO:0046907;GO:0048193;GO:0051649;GO:1902582);W5Q4E1(GO:0006886;GO:0030970;GO:0046907;GO:1903513;GO:0032527;GO:0051649;GO:1902582);P50414(GO:0051169;GO:0051168;GO:0006886;GO:0000060;GO:0046907;GO:0006913;GO:0051649;GO:1902582;GO:0006611);P62262(GO:0006605;GO:0006886;GO:0046907;GO:0051649;GO:1902582);W5PVZ9(GO:0051169;GO:0006606;GO:0006607;GO:0006886;GO:0046907;GO:0051170;GO:00516…	0.0040722	https://www.ebi.ac.uk/QuickGO/term/GO:0051649
	Delete one protein	establishment of localization in cell	biological_process	22|648	W5P098(GO:0016197;GO:0046907;GO:0051649;GO:0061502;GO:0016482;GO:0007034;GO:0098927;GO:1902582);W5Q4E1(GO:0006886;GO:0030970;GO:0046907;GO:1903513;GO:0032527;GO:0051649;GO:1902582);W5Q0V0(GO:0051649;GO:0007269);W5PQ98(GO:0051305;GO:0051303;GO:0016344;GO:0051649);W5PV25(GO:0043303;GO:0046907;GO:0051649;GO:1902582);W5PUJ2(GO:0006605;GO:0006886;GO:0071211;GO:0006622;GO:0006623;GO:0046907;GO:0007041;…	5|34	W5PSK1(GO:0006888;GO:0046907;GO:0048193;GO:0051649;GO:1902582);W5PVZ9(GO:0051169;GO:0006606;GO:0006607;GO:0006886;GO:0046907;GO:0051170;GO:0051649;GO:1902593;GO:0006913;GO:1902582);P50414(GO:0051169;GO:0051168;GO:0006886;GO:0000060;GO:0046907;GO:0006913;GO:0051649;GO:1902582;GO:0006611);P62262(GO:0006605;GO:0006886;GO:0046907;GO:0051649;GO:1902582);W5Q4E1(GO:0006886;GO:0030970;GO:0046907;GO:19035…	0.0040722	https://www.ebi.ac.uk/QuickGO/term/GO:0051649
	Delete one protein	establishment of localization in cell	biological_process	22|648	W5P098(GO:0016197;GO:0046907;GO:0051649;GO:0061502;GO:0016482;GO:0007034;GO:0098927;GO:1902582);W5Q4E1(GO:0006886;GO:0030970;GO:0046907;GO:1903513;GO:0032527;GO:0051649;GO:1902582);W5Q0V0(GO:0051649;GO:0007269);W5PQ98(GO:0051305;GO:0051303;GO:0016344;GO:0051649);W5PV25(GO:0043303;GO:0046907;GO:0051649;GO:1902582);W5PUJ2(GO:0006605;GO:0006886;GO:0071211;GO:0006622;GO:0006623;GO:0046907;GO:0007041;…	4|34	W5PSK1(GO:0006888;GO:0046907;GO:0048193;GO:0051649;GO:1902582);W5Q4E1(GO:0006886;GO:0030970;GO:0046907;GO:1903513;GO:0032527;GO:0051649;GO:1902582);P62262(GO:0006605;GO:0006886;GO:0046907;GO:0051649;GO:1902582);W5PVZ9(GO:0051169;GO:0006606;GO:0006607;GO:0006886;GO:0046907;GO:0051170;GO:0051649;GO:1902593;GO:0006913;GO:1902582)	0.0235884	https://www.ebi.ac.uk/QuickGO/term/GO:0051649
	Delete one protein	establishment of localization in cell	biological_process	22|648	W5P098(GO:0016197;GO:0046907;GO:0051649;GO:0061502;GO:0016482;GO:0007034;GO:0098927;GO:1902582);W5Q4E1(GO:0006886;GO:0030970;GO:0046907;GO:1903513;GO:0032527;GO:0051649;GO:1902582);W5Q0V0(GO:0051649;GO:0007269);W5PQ98(GO:0051305;GO:0051303;GO:0016344;GO:0051649);W5PV25(GO:0043303;GO:0046907;GO:0051649;GO:1902582);W5PUJ2(GO:0006605;GO:0006886;GO:0071211;GO:0006622;GO:0006623;GO:0046907;GO:0007041;…	4|34	W5PSK1(GO:0006888;GO:0046907;GO:0048193;GO:0051649;GO:1902582);W5Q4E1(GO:0006886;GO:0030970;GO:0046907;GO:1903513;GO:0032527;GO:0051649;GO:1902582);P50414(GO:0051169;GO:0051168;GO:0006886;GO:0000060;GO:0046907;GO:0006913;GO:0051649;GO:1902582;GO:0006611);P62262(GO:0006605;GO:0006886;GO:0046907;GO:0051649;GO:1902582)	0.0235884	https://www.ebi.ac.uk/QuickGO/term/GO:0051649
	Delete one protein	establishment of localization in cell	biological_process	22|648	W5P098(GO:0016197;GO:0046907;GO:0051649;GO:0061502;GO:0016482;GO:0007034;GO:0098927;GO:1902582);W5Q4E1(GO:0006886;GO:0030970;GO:0046907;GO:1903513;GO:0032527;GO:0051649;GO:1902582);W5Q0V0(GO:0051649;GO:0007269);W5PQ98(GO:0051305;GO:0051303;GO:0016344;GO:0051649);W5PV25(GO:0043303;GO:0046907;GO:0051649;GO:1902582);W5PUJ2(GO:0006605;GO:0006886;GO:0071211;GO:0006622;GO:0006623;GO:0046907;GO:0007041;…	4|34	W5PSK1(GO:0006888;GO:0046907;GO:0048193;GO:0051649;GO:1902582);W5PVZ9(GO:0051169;GO:0006606;GO:0006607;GO:0006886;GO:0046907;GO:0051170;GO:0051649;GO:1902593;GO:0006913;GO:1902582);P50414(GO:0051169;GO:0051168;GO:0006886;GO:0000060;GO:0046907;GO:0006913;GO:0051649;GO:1902582;GO:0006611);W5Q4E1(GO:0006886;GO:0030970;GO:0046907;GO:1903513;GO:0032527;GO:0051649;GO:1902582)	0.0235884	https://www.ebi.ac.uk/QuickGO/term/GO:0051649
	Delete one protein	establishment of localization in cell	biological_process	22|648	W5P098(GO:0016197;GO:0046907;GO:0051649;GO:0061502;GO:0016482;GO:0007034;GO:0098927;GO:1902582);W5Q4E1(GO:0006886;GO:0030970;GO:0046907;GO:1903513;GO:0032527;GO:0051649;GO:1902582);W5Q0V0(GO:0051649;GO:0007269);W5PQ98(GO:0051305;GO:0051303;GO:0016344;GO:0051649);W5PV25(GO:0043303;GO:0046907;GO:0051649;GO:1902582);W5PUJ2(GO:0006605;GO:0006886;GO:0071211;GO:0006622;GO:0006623;GO:0046907;GO:0007041;…	4|34	W5PSK1(GO:0006888;GO:0046907;GO:0048193;GO:0051649;GO:1902582);P50414(GO:0051169;GO:0051168;GO:0006886;GO:0000060;GO:0046907;GO:0006913;GO:0051649;GO:1902582;GO:0006611);P62262(GO:0006605;GO:0006886;GO:0046907;GO:0051649;GO:1902582);W5PVZ9(GO:0051169;GO:0006606;GO:0006607;GO:0006886;GO:0046907;GO:0051170;GO:0051649;GO:1902593;GO:0006913;GO:1902582)	0.0235884	https://www.ebi.ac.uk/QuickGO/term/GO:0051649
	Delete one protein	establishment of localization in cell	biological_process	22|648	W5P098(GO:0016197;GO:0046907;GO:0051649;GO:0061502;GO:0016482;GO:0007034;GO:0098927;GO:1902582);W5Q4E1(GO:0006886;GO:0030970;GO:0046907;GO:1903513;GO:0032527;GO:0051649;GO:1902582);W5Q0V0(GO:0051649;GO:0007269);W5PQ98(GO:0051305;GO:0051303;GO:0016344;GO:0051649);W5PV25(GO:0043303;GO:0046907;GO:0051649;GO:1902582);W5PUJ2(GO:0006605;GO:0006886;GO:0071211;GO:0006622;GO:0006623;GO:0046907;GO:0007041;…	4|34	P62262(GO:0006605;GO:0006886;GO:0046907;GO:0051649;GO:1902582);W5Q4E1(GO:0006886;GO:0030970;GO:0046907;GO:1903513;GO:0032527;GO:0051649;GO:1902582);P50414(GO:0051169;GO:0051168;GO:0006886;GO:0000060;GO:0046907;GO:0006913;GO:0051649;GO:1902582;GO:0006611);W5PVZ9(GO:0051169;GO:0006606;GO:0006607;GO:0006886;GO:0046907;GO:0051170;GO:0051649;GO:1902593;GO:0006913;GO:1902582)	0.0235884	https://www.ebi.ac.uk/QuickGO/term/GO:0051649
GO:0044432	Original data	endoplasmic reticulum part	cellular_component	12|648	W5PSK1(GO:0034663;GO:0044432);W5Q9H2(GO:0005788;GO:0034663;GO:0044432;GO:0016222);W5PMM2(GO:0005788;GO:0005789;GO:0044432);W5NU84(GO:0043541;GO:0044432);Q28893(GO:0005789;GO:0044432);W5Q7J0(GO:0044432;GO:0070971);C6JUQ0(GO:0005788;GO:0044432);W5Q4E1(GO:0005788;GO:0005789;GO:0034663;GO:0044432);W5PTR5(GO:0005788;GO:0005789;GO:0030176;GO:0034663;GO:0031227;GO:0044432);W5PJG7(GO:0005788;GO:0044322;G…	4|35	W5PSK1(GO:0034663;GO:0044432);W5PMM2(GO:0005788;GO:0005789;GO:0044432);Q28893(GO:0005789;GO:0044432);W5Q4E1(GO:0005788;GO:0005789;GO:0034663;GO:0044432)	0.00260205	https://www.ebi.ac.uk/QuickGO/term/GO:0044432
	Delete one protein	endoplasmic reticulum part	cellular_component	12|648	W5PSK1(GO:0034663;GO:0044432);W5Q9H2(GO:0005788;GO:0034663;GO:0044432;GO:0016222);W5PMM2(GO:0005788;GO:0005789;GO:0044432);W5NU84(GO:0043541;GO:0044432);Q28893(GO:0005789;GO:0044432);W5Q7J0(GO:0044432;GO:0070971);C6JUQ0(GO:0005788;GO:0044432);W5Q4E1(GO:0005788;GO:0005789;GO:0034663;GO:0044432);W5PTR5(GO:0005788;GO:0005789;GO:0030176;GO:0034663;GO:0031227;GO:0044432);W5PJG7(GO:0005788;GO:0044322;G…	4|34	W5PSK1(GO:0034663;GO:0044432);W5PMM2(GO:0005788;GO:0005789;GO:0044432);Q28893(GO:0005789;GO:0044432);W5Q4E1(GO:0005788;GO:0005789;GO:0034663;GO:0044432)	0.00232841	https://www.ebi.ac.uk/QuickGO/term/GO:0044432
	Delete one protein	endoplasmic reticulum part	cellular_component	12|648	W5PSK1(GO:0034663;GO:0044432);W5Q9H2(GO:0005788;GO:0034663;GO:0044432;GO:0016222);W5PMM2(GO:0005788;GO:0005789;GO:0044432);W5NU84(GO:0043541;GO:0044432);Q28893(GO:0005789;GO:0044432);W5Q7J0(GO:0044432;GO:0070971);C6JUQ0(GO:0005788;GO:0044432);W5Q4E1(GO:0005788;GO:0005789;GO:0034663;GO:0044432);W5PTR5(GO:0005788;GO:0005789;GO:0030176;GO:0034663;GO:0031227;GO:0044432);W5PJG7(GO:0005788;GO:0044322;G…	3|34	W5PSK1(GO:0034663;GO:0044432);W5PMM2(GO:0005788;GO:0005789;GO:0044432);W5Q4E1(GO:0005788;GO:0005789;GO:0034663;GO:0044432)	0.0209964	https://www.ebi.ac.uk/QuickGO/term/GO:0044432
	Delete one protein	endoplasmic reticulum part	cellular_component	12|648	W5PSK1(GO:0034663;GO:0044432);W5Q9H2(GO:0005788;GO:0034663;GO:0044432;GO:0016222);W5PMM2(GO:0005788;GO:0005789;GO:0044432);W5NU84(GO:0043541;GO:0044432);Q28893(GO:0005789;GO:0044432);W5Q7J0(GO:0044432;GO:0070971);C6JUQ0(GO:0005788;GO:0044432);W5Q4E1(GO:0005788;GO:0005789;GO:0034663;GO:0044432);W5PTR5(GO:0005788;GO:0005789;GO:0030176;GO:0034663;GO:0031227;GO:0044432);W5PJG7(GO:0005788;GO:0044322;G…	3|34	W5PSK1(GO:0034663;GO:0044432);W5PMM2(GO:0005788;GO:0005789;GO:0044432);Q28893(GO:0005789;GO:0044432)	0.0209964	https://www.ebi.ac.uk/QuickGO/term/GO:0044432
	Delete one protein	endoplasmic reticulum part	cellular_component	12|648	W5PSK1(GO:0034663;GO:0044432);W5Q9H2(GO:0005788;GO:0034663;GO:0044432;GO:0016222);W5PMM2(GO:0005788;GO:0005789;GO:0044432);W5NU84(GO:0043541;GO:0044432);Q28893(GO:0005789;GO:0044432);W5Q7J0(GO:0044432;GO:0070971);C6JUQ0(GO:0005788;GO:0044432);W5Q4E1(GO:0005788;GO:0005789;GO:0034663;GO:0044432);W5PTR5(GO:0005788;GO:0005789;GO:0030176;GO:0034663;GO:0031227;GO:0044432);W5PJG7(GO:0005788;GO:0044322;G…	3|34	W5PSK1(GO:0034663;GO:0044432);Q28893(GO:0005789;GO:0044432);W5Q4E1(GO:0005788;GO:0005789;GO:0034663;GO:0044432)	0.0209964	https://www.ebi.ac.uk/QuickGO/term/GO:0044432
	Delete one protein	endoplasmic reticulum part	cellular_component	12|648	W5PSK1(GO:0034663;GO:0044432);W5Q9H2(GO:0005788;GO:0034663;GO:0044432;GO:0016222);W5PMM2(GO:0005788;GO:0005789;GO:0044432);W5NU84(GO:0043541;GO:0044432);Q28893(GO:0005789;GO:0044432);W5Q7J0(GO:0044432;GO:0070971);C6JUQ0(GO:0005788;GO:0044432);W5Q4E1(GO:0005788;GO:0005789;GO:0034663;GO:0044432);W5PTR5(GO:0005788;GO:0005789;GO:0030176;GO:0034663;GO:0031227;GO:0044432);W5PJG7(GO:0005788;GO:0044322;G…	3|34	W5PMM2(GO:0005788;GO:0005789;GO:0044432);Q28893(GO:0005789;GO:0044432);W5Q4E1(GO:0005788;GO:0005789;GO:0034663;GO:0044432)	0.0209964	https://www.ebi.ac.uk/QuickGO/term/GO:0044432
GO:0005789	Original data	endoplasmic reticulum membrane	cellular_component	5|648	W5Q4E1(GO:0005789);W5PTR5(GO:0005789);W5PMM2(GO:0005789);Q28893(GO:0005789);W5P1K5(GO:0005789)	3|35	W5PMM2(GO:0005789);Q28893(GO:0005789);W5Q4E1(GO:0005789)	0.00134411	https://www.ebi.ac.uk/QuickGO/term/GO:0005789
	Delete one protein	endoplasmic reticulum membrane	cellular_component	5|648	W5Q4E1(GO:0005789);W5PTR5(GO:0005789);W5PMM2(GO:0005789);Q28893(GO:0005789);W5P1K5(GO:0005789)	3|34	W5PMM2(GO:0005789);Q28893(GO:0005789);W5Q4E1(GO:0005789)	0.00123187	https://www.ebi.ac.uk/QuickGO/term/GO:0005789
	Delete one protein	endoplasmic reticulum membrane	cellular_component	5|648	W5Q4E1(GO:0005789);W5PTR5(GO:0005789);W5PMM2(GO:0005789);Q28893(GO:0005789);W5P1K5(GO:0005789)	2|34	W5PMM2(GO:0005789);W5Q4E1(GO:0005789)	0.0242048	https://www.ebi.ac.uk/QuickGO/term/GO:0005789
	Delete one protein	endoplasmic reticulum membrane	cellular_component	5|648	W5Q4E1(GO:0005789);W5PTR5(GO:0005789);W5PMM2(GO:0005789);Q28893(GO:0005789);W5P1K5(GO:0005789)	2|34	W5PMM2(GO:0005789);Q28893(GO:0005789)	0.0242048	https://www.ebi.ac.uk/QuickGO/term/GO:0005789
	Delete one protein	endoplasmic reticulum membrane	cellular_component	5|648	W5Q4E1(GO:0005789);W5PTR5(GO:0005789);W5PMM2(GO:0005789);Q28893(GO:0005789);W5P1K5(GO:0005789)	2|34	Q28893(GO:0005789);W5Q4E1(GO:0005789)	0.0242048	https://www.ebi.ac.uk/QuickGO/term/GO:0005789
GO:0003823	Original data	antigen binding	molecular_function	8|648	W5NPN4(GO:0023023;GO:0023026;GO:0003823);A4ZVZ0(GO:0042605;GO:0003823);Q860K2(GO:0042605;GO:0003823);W5QC41(GO:0023023;GO:0023026;GO:0003823);P50414(GO:0003823);W5PGE9(GO:0003823);P62262(GO:0023023;GO:0023026;GO:0003823);A8DR93(GO:0023023;GO:0023026;GO:0003823)	3|35	P50414(GO:0003823);P62262(GO:0023023;GO:0023026;GO:0003823);W5PGE9(GO:0003823)	0.00672092	https://www.ebi.ac.uk/QuickGO/term/GO:0003823
	Delete one protein	antigen binding	molecular_function	8|648	W5NPN4(GO:0023023;GO:0023026;GO:0003823);A4ZVZ0(GO:0042605;GO:0003823);Q860K2(GO:0042605;GO:0003823);W5QC41(GO:0023023;GO:0023026;GO:0003823);P50414(GO:0003823);W5PGE9(GO:0003823);P62262(GO:0023023;GO:0023026;GO:0003823);A8DR93(GO:0023023;GO:0023026;GO:0003823)	3|34	P50414(GO:0003823);P62262(GO:0023023;GO:0023026;GO:0003823);W5PGE9(GO:0003823)	0.00618174	https://www.ebi.ac.uk/QuickGO/term/GO:0003823

## Sheet: SO-VE-GS vs ISA 206
GO	sensitivity analysis	name	namespace	all_number_of_accs	all_GO2acc	diff_number_of_accs	diff_GO2acc	p_value
GO:0044710	Original data	single-organism metabolic process	biological_process	182|648	W5Q1D6(GO:0044710;GO:0006486;GO:0070085;GO:0043413;GO:0044723;GO:0006493);W5NQ45(GO:0044710;GO:0072376;GO:0072378);W5PIN4(GO:0019752;GO:0044281;GO:0044710;GO:0043436;GO:0055114;GO:0006082);W5QH21(GO:0044710;GO:0072376;GO:0001867;GO:0006956);W5PXE0(GO:0044281;GO:0044712;GO:0044710;GO:0009141;GO:0009143;GO:1901292;GO:0006753;GO:0055086);W5NS93(GO:0023014;GO:0044710;GO:0000165);W5NPK5(GO:0044710;GO:…	18|35	W5PWY0(GO:0006520;GO:1901605;GO:0044281;GO:0044710;GO:0044711;GO:0019627;GO:0043436;GO:0000050;GO:0009064;GO:0019752;GO:0006082;GO:0006525);W5P7X3(GO:0006739;GO:0009117;GO:0006098;GO:0046496;GO:0006081;GO:0044710;GO:0019682;GO:0044281;GO:0055086;GO:0006753;GO:0019362);W5PL95(GO:0023014;GO:0044710);W5Q1D6(GO:0044710;GO:0006486;GO:0070085;GO:0043413;GO:0044723;GO:0006493);W5NU41(GO:0006112;GO:00447…	0.00308548	https://www.ebi.ac.uk/QuickGO/term/GO:0044710
	Delete one protein	single-organism metabolic process	biological_process	182|648	W5Q1D6(GO:0044710;GO:0006486;GO:0070085;GO:0043413;GO:0044723;GO:0006493);W5NQ45(GO:0044710;GO:0072376;GO:0072378);W5PIN4(GO:0019752;GO:0044281;GO:0044710;GO:0043436;GO:0055114;GO:0006082);W5QH21(GO:0044710;GO:0072376;GO:0001867;GO:0006956);W5PXE0(GO:0044281;GO:0044712;GO:0044710;GO:0009141;GO:0009143;GO:1901292;GO:0006753;GO:0055086);W5NS93(GO:0023014;GO:0044710;GO:0000165);W5NPK5(GO:0044710;GO:…	18|34	W5PWY0(GO:0006520;GO:1901605;GO:0044281;GO:0044710;GO:0044711;GO:0019627;GO:0043436;GO:0000050;GO:0009064;GO:0019752;GO:0006082;GO:0006525);W5P7X3(GO:0006739;GO:0009117;GO:0006098;GO:0046496;GO:0006081;GO:0044710;GO:0019682;GO:0044281;GO:0055086;GO:0006753;GO:0019362);W5PL95(GO:0023014;GO:0044710);W5Q1D6(GO:0044710;GO:0006486;GO:0070085;GO:0043413;GO:0044723;GO:0006493);W5NU41(GO:0006112;GO:00447…	0.00255229	https://www.ebi.ac.uk/QuickGO/term/GO:0044710
	Delete one protein	single-organism metabolic process	biological_process	182|648	W5Q1D6(GO:0044710;GO:0006486;GO:0070085;GO:0043413;GO:0044723;GO:0006493);W5NQ45(GO:0044710;GO:0072376;GO:0072378);W5PIN4(GO:0019752;GO:0044281;GO:0044710;GO:0043436;GO:0055114;GO:0006082);W5QH21(GO:0044710;GO:0072376;GO:0001867;GO:0006956);W5PXE0(GO:0044281;GO:0044712;GO:0044710;GO:0009141;GO:0009143;GO:1901292;GO:0006753;GO:0055086);W5NS93(GO:0023014;GO:0044710;GO:0000165);W5NPK5(GO:0044710;GO:…	17|34	W5PWY0(GO:0006520;GO:1901605;GO:0044281;GO:0044710;GO:0044711;GO:0019627;GO:0043436;GO:0000050;GO:0009064;GO:0019752;GO:0006082;GO:0006525);W5PL95(GO:0023014;GO:0044710);W5Q1D6(GO:0044710;GO:0006486;GO:0070085;GO:0043413;GO:0044723;GO:0006493);W5P7X3(GO:0006739;GO:0009117;GO:0006098;GO:0046496;GO:0006081;GO:0044710;GO:0019682;GO:0044281;GO:0055086;GO:0006753;GO:0019362);W5NU41(GO:0006112;GO:00447…	0.00555709	https://www.ebi.ac.uk/QuickGO/term/GO:0044710
	Delete one protein	single-organism metabolic process	biological_process	182|648	W5Q1D6(GO:0044710;GO:0006486;GO:0070085;GO:0043413;GO:0044723;GO:0006493);W5NQ45(GO:0044710;GO:0072376;GO:0072378);W5PIN4(GO:0019752;GO:0044281;GO:0044710;GO:0043436;GO:0055114;GO:0006082);W5QH21(GO:0044710;GO:0072376;GO:0001867;GO:0006956);W5PXE0(GO:0044281;GO:0044712;GO:0044710;GO:0009141;GO:0009143;GO:1901292;GO:0006753;GO:0055086);W5NS93(GO:0023014;GO:0044710;GO:0000165);W5NPK5(GO:0044710;GO:…	17|34	W5PWY0(GO:0006520;GO:1901605;GO:0044281;GO:0044710;GO:0044711;GO:0019627;GO:0043436;GO:0000050;GO:0009064;GO:0019752;GO:0006082;GO:0006525);W5PL95(GO:0023014;GO:0044710);W5Q1D6(GO:0044710;GO:0006486;GO:0070085;GO:0043413;GO:0044723;GO:0006493);W5NU41(GO:0006112;GO:0044710;GO:0044723;GO:0055114;GO:0015980;GO:0005977);W5P2J9(GO:0044710;GO:0044711;GO:0006629;GO:0006720;GO:0008299;GO:0044255;GO:00086…	0.00555709	https://www.ebi.ac.uk/QuickGO/term/GO:0044710
	Delete one protein	single-organism metabolic process	biological_process	182|648	W5Q1D6(GO:0044710;GO:0006486;GO:0070085;GO:0043413;GO:0044723;GO:0006493);W5NQ45(GO:0044710;GO:0072376;GO:0072378);W5PIN4(GO:0019752;GO:0044281;GO:0044710;GO:0043436;GO:0055114;GO:0006082);W5QH21(GO:0044710;GO:0072376;GO:0001867;GO:0006956);W5PXE0(GO:0044281;GO:0044712;GO:0044710;GO:0009141;GO:0009143;GO:1901292;GO:0006753;GO:0055086);W5NS93(GO:0023014;GO:0044710;GO:0000165);W5NPK5(GO:0044710;GO:…	17|34	W5PWY0(GO:0006520;GO:1901605;GO:0044281;GO:0044710;GO:0044711;GO:0019627;GO:0043436;GO:0000050;GO:0009064;GO:0019752;GO:0006082;GO:0006525);W5P7X3(GO:0006739;GO:0009117;GO:0006098;GO:0046496;GO:0006081;GO:0044710;GO:0019682;GO:0044281;GO:0055086;GO:0006753;GO:0019362);W5Q1D6(GO:0044710;GO:0006486;GO:0070085;GO:0043413;GO:0044723;GO:0006493);W5NU41(GO:0006112;GO:0044710;GO:0044723;GO:0055114;GO:00…	0.00555709	https://www.ebi.ac.uk/QuickGO/term/GO:0044710
	Delete one protein	single-organism metabolic process	biological_process	182|648	W5Q1D6(GO:0044710;GO:0006486;GO:0070085;GO:0043413;GO:0044723;GO:0006493);W5NQ45(GO:0044710;GO:0072376;GO:0072378);W5PIN4(GO:0019752;GO:0044281;GO:0044710;GO:0043436;GO:0055114;GO:0006082);W5QH21(GO:0044710;GO:0072376;GO:0001867;GO:0006956);W5PXE0(GO:0044281;GO:0044712;GO:0044710;GO:0009141;GO:0009143;GO:1901292;GO:0006753;GO:0055086);W5NS93(GO:0023014;GO:0044710;GO:0000165);W5NPK5(GO:0044710;GO:…	17|34	W5PWY0(GO:0006520;GO:1901605;GO:0044281;GO:0044710;GO:0044711;GO:0019627;GO:0043436;GO:0000050;GO:0009064;GO:0019752;GO:0006082;GO:0006525);W5P7X3(GO:0006739;GO:0009117;GO:0006098;GO:0046496;GO:0006081;GO:0044710;GO:0019682;GO:0044281;GO:0055086;GO:0006753;GO:0019362);W5PL95(GO:0023014;GO:0044710);W5Q1D6(GO:0044710;GO:0006486;GO:0070085;GO:0043413;GO:0044723;GO:0006493);W5P2J9(GO:0044710;GO:00447…	0.00555709	https://www.ebi.ac.uk/QuickGO/term/GO:0044710
	Delete one protein	single-organism metabolic process	biological_process	182|648	W5Q1D6(GO:0044710;GO:0006486;GO:0070085;GO:0043413;GO:0044723;GO:0006493);W5NQ45(GO:0044710;GO:0072376;GO:0072378);W5PIN4(GO:0019752;GO:0044281;GO:0044710;GO:0043436;GO:0055114;GO:0006082);W5QH21(GO:0044710;GO:0072376;GO:0001867;GO:0006956);W5PXE0(GO:0044281;GO:0044712;GO:0044710;GO:0009141;GO:0009143;GO:1901292;GO:0006753;GO:0055086);W5NS93(GO:0023014;GO:0044710;GO:0000165);W5NPK5(GO:0044710;GO:…	17|34	W5PWY0(GO:0006520;GO:1901605;GO:0044281;GO:0044710;GO:0044711;GO:0019627;GO:0043436;GO:0000050;GO:0009064;GO:0019752;GO:0006082;GO:0006525);W5P7X3(GO:0006739;GO:0009117;GO:0006098;GO:0046496;GO:0006081;GO:0044710;GO:0019682;GO:0044281;GO:0055086;GO:0006753;GO:0019362);W5PL95(GO:0023014;GO:0044710);W5Q1D6(GO:0044710;GO:0006486;GO:0070085;GO:0043413;GO:0044723;GO:0006493);W5NU41(GO:0006112;GO:00447…	0.00555709	https://www.ebi.ac.uk/QuickGO/term/GO:0044710
	Delete one protein	single-organism metabolic process	biological_process	182|648	W5Q1D6(GO:0044710;GO:0006486;GO:0070085;GO:0043413;GO:0044723;GO:0006493);W5NQ45(GO:0044710;GO:0072376;GO:0072378);W5PIN4(GO:0019752;GO:0044281;GO:0044710;GO:0043436;GO:0055114;GO:0006082);W5QH21(GO:0044710;GO:0072376;GO:0001867;GO:0006956);W5PXE0(GO:0044281;GO:0044712;GO:0044710;GO:0009141;GO:0009143;GO:1901292;GO:0006753;GO:0055086);W5NS93(GO:0023014;GO:0044710;GO:0000165);W5NPK5(GO:0044710;GO:…	17|34	W5PWY0(GO:0006520;GO:1901605;GO:0044281;GO:0044710;GO:0044711;GO:0019627;GO:0043436;GO:0000050;GO:0009064;GO:0019752;GO:0006082;GO:0006525);W5P7X3(GO:0006739;GO:0009117;GO:0006098;GO:0046496;GO:0006081;GO:0044710;GO:0019682;GO:0044281;GO:0055086;GO:0006753;GO:0019362);W5PL95(GO:0023014;GO:0044710);W5Q1D6(GO:0044710;GO:0006486;GO:0070085;GO:0043413;GO:0044723;GO:0006493);W5NU41(GO:0006112;GO:00447…	0.00555709	https://www.ebi.ac.uk/QuickGO/term/GO:0044710
	Delete one protein	single-organism metabolic process	biological_process	182|648	W5Q1D6(GO:0044710;GO:0006486;GO:0070085;GO:0043413;GO:0044723;GO:0006493);W5NQ45(GO:0044710;GO:0072376;GO:0072378);W5PIN4(GO:0019752;GO:0044281;GO:0044710;GO:0043436;GO:0055114;GO:0006082);W5QH21(GO:0044710;GO:0072376;GO:0001867;GO:0006956);W5PXE0(GO:0044281;GO:0044712;GO:0044710;GO:0009141;GO:0009143;GO:1901292;GO:0006753;GO:0055086);W5NS93(GO:0023014;GO:0044710;GO:0000165);W5NPK5(GO:0044710;GO:…	17|34	W5PWY0(GO:0006520;GO:1901605;GO:0044281;GO:0044710;GO:0044711;GO:0019627;GO:0043436;GO:0000050;GO:0009064;GO:0019752;GO:0006082;GO:0006525);W5P7X3(GO:0006739;GO:0009117;GO:0006098;GO:0046496;GO:0006081;GO:0044710;GO:0019682;GO:0044281;GO:0055086;GO:0006753;GO:0019362);W5PL95(GO:0023014;GO:0044710);W5Q1D6(GO:0044710;GO:0006486;GO:0070085;GO:0043413;GO:0044723;GO:0006493);W5NU41(GO:0006112;GO:00447…	0.00555709	https://www.ebi.ac.uk/QuickGO/term/GO:0044710
	Delete one protein	single-organism metabolic process	biological_process	182|648	W5Q1D6(GO:0044710;GO:0006486;GO:0070085;GO:0043413;GO:0044723;GO:0006493);W5NQ45(GO:0044710;GO:0072376;GO:0072378);W5PIN4(GO:0019752;GO:0044281;GO:0044710;GO:0043436;GO:0055114;GO:0006082);W5QH21(GO:0044710;GO:0072376;GO:0001867;GO:0006956);W5PXE0(GO:0044281;GO:0044712;GO:0044710;GO:0009141;GO:0009143;GO:1901292;GO:0006753;GO:0055086);W5NS93(GO:0023014;GO:0044710;GO:0000165);W5NPK5(GO:0044710;GO:…	17|34	W5PWY0(GO:0006520;GO:1901605;GO:0044281;GO:0044710;GO:0044711;GO:0019627;GO:0043436;GO:0000050;GO:0009064;GO:0019752;GO:0006082;GO:0006525);W5P7X3(GO:0006739;GO:0009117;GO:0006098;GO:0046496;GO:0006081;GO:0044710;GO:0019682;GO:0044281;GO:0055086;GO:0006753;GO:0019362);W5PL95(GO:0023014;GO:0044710);W5Q1D6(GO:0044710;GO:0006486;GO:0070085;GO:0043413;GO:0044723;GO:0006493);W5NU41(GO:0006112;GO:00447…	0.00555709	https://www.ebi.ac.uk/QuickGO/term/GO:0044710
	Delete one protein	single-organism metabolic process	biological_process	182|648	W5Q1D6(GO:0044710;GO:0006486;GO:0070085;GO:0043413;GO:0044723;GO:0006493);W5NQ45(GO:0044710;GO:0072376;GO:0072378);W5PIN4(GO:0019752;GO:0044281;GO:0044710;GO:0043436;GO:0055114;GO:0006082);W5QH21(GO:0044710;GO:0072376;GO:0001867;GO:0006956);W5PXE0(GO:0044281;GO:0044712;GO:0044710;GO:0009141;GO:0009143;GO:1901292;GO:0006753;GO:0055086);W5NS93(GO:0023014;GO:0044710;GO:0000165);W5NPK5(GO:0044710;GO:…	17|34	W5PWY0(GO:0006520;GO:1901605;GO:0044281;GO:0044710;GO:0044711;GO:0019627;GO:0043436;GO:0000050;GO:0009064;GO:0019752;GO:0006082;GO:0006525);W5P7X3(GO:0006739;GO:0009117;GO:0006098;GO:0046496;GO:0006081;GO:0044710;GO:0019682;GO:0044281;GO:0055086;GO:0006753;GO:0019362);W5PL95(GO:0023014;GO:0044710);W5Q1D6(GO:0044710;GO:0006486;GO:0070085;GO:0043413;GO:0044723;GO:0006493);W5NU41(GO:0006112;GO:00447…	0.00555709	https://www.ebi.ac.uk/QuickGO/term/GO:0044710
	Delete one protein	single-organism metabolic process	biological_process	182|648	W5Q1D6(GO:0044710;GO:0006486;GO:0070085;GO:0043413;GO:0044723;GO:0006493);W5NQ45(GO:0044710;GO:0072376;GO:0072378);W5PIN4(GO:0019752;GO:0044281;GO:0044710;GO:0043436;GO:0055114;GO:0006082);W5QH21(GO:0044710;GO:0072376;GO:0001867;GO:0006956);W5PXE0(GO:0044281;GO:0044712;GO:0044710;GO:0009141;GO:0009143;GO:1901292;GO:0006753;GO:0055086);W5NS93(GO:0023014;GO:0044710;GO:0000165);W5NPK5(GO:0044710;GO:…	17|34	W5PWY0(GO:0006520;GO:1901605;GO:0044281;GO:0044710;GO:0044711;GO:0019627;GO:0043436;GO:0000050;GO:0009064;GO:0019752;GO:0006082;GO:0006525);W5P7X3(GO:0006739;GO:0009117;GO:0006098;GO:0046496;GO:0006081;GO:0044710;GO:0019682;GO:0044281;GO:0055086;GO:0006753;GO:0019362);W5PL95(GO:0023014;GO:0044710);W5Q1D6(GO:0044710;GO:0006486;GO:0070085;GO:0043413;GO:0044723;GO:0006493);W5NU41(GO:0006112;GO:00447…	0.00555709	https://www.ebi.ac.uk/QuickGO/term/GO:0044710
	Delete one protein	single-organism metabolic process	biological_process	182|648	W5Q1D6(GO:0044710;GO:0006486;GO:0070085;GO:0043413;GO:0044723;GO:0006493);W5NQ45(GO:0044710;GO:0072376;GO:0072378);W5PIN4(GO:0019752;GO:0044281;GO:0044710;GO:0043436;GO:0055114;GO:0006082);W5QH21(GO:0044710;GO:0072376;GO:0001867;GO:0006956);W5PXE0(GO:0044281;GO:0044712;GO:0044710;GO:0009141;GO:0009143;GO:1901292;GO:0006753;GO:0055086);W5NS93(GO:0023014;GO:0044710;GO:0000165);W5NPK5(GO:0044710;GO:…	17|34	W5PWY0(GO:0006520;GO:1901605;GO:0044281;GO:0044710;GO:0044711;GO:0019627;GO:0043436;GO:0000050;GO:0009064;GO:0019752;GO:0006082;GO:0006525);W5P7X3(GO:0006739;GO:0009117;GO:0006098;GO:0046496;GO:0006081;GO:0044710;GO:0019682;GO:0044281;GO:0055086;GO:0006753;GO:0019362);W5PL95(GO:0023014;GO:0044710);W5Q1D6(GO:0044710;GO:0006486;GO:0070085;GO:0043413;GO:0044723;GO:0006493);W5NU41(GO:0006112;GO:00447…	0.00555709	https://www.ebi.ac.uk/QuickGO/term/GO:0044710
	Delete one protein	single-organism metabolic process	biological_process	182|648	W5Q1D6(GO:0044710;GO:0006486;GO:0070085;GO:0043413;GO:0044723;GO:0006493);W5NQ45(GO:0044710;GO:0072376;GO:0072378);W5PIN4(GO:0019752;GO:0044281;GO:0044710;GO:0043436;GO:0055114;GO:0006082);W5QH21(GO:0044710;GO:0072376;GO:0001867;GO:0006956);W5PXE0(GO:0044281;GO:0044712;GO:0044710;GO:0009141;GO:0009143;GO:1901292;GO:0006753;GO:0055086);W5NS93(GO:0023014;GO:0044710;GO:0000165);W5NPK5(GO:0044710;GO:…	17|34	W5PWY0(GO:0006520;GO:1901605;GO:0044281;GO:0044710;GO:0044711;GO:0019627;GO:0043436;GO:0000050;GO:0009064;GO:0019752;GO:0006082;GO:0006525);W5P7X3(GO:0006739;GO:0009117;GO:0006098;GO:0046496;GO:0006081;GO:0044710;GO:0019682;GO:0044281;GO:0055086;GO:0006753;GO:0019362);W5PL95(GO:0023014;GO:0044710);W5Q1D6(GO:0044710;GO:0006486;GO:0070085;GO:0043413;GO:0044723;GO:0006493);W5NU41(GO:0006112;GO:00447…	0.00555709	https://www.ebi.ac.uk/QuickGO/term/GO:0044710
	Delete one protein	single-organism metabolic process	biological_process	182|648	W5Q1D6(GO:0044710;GO:0006486;GO:0070085;GO:0043413;GO:0044723;GO:0006493);W5NQ45(GO:0044710;GO:0072376;GO:0072378);W5PIN4(GO:0019752;GO:0044281;GO:0044710;GO:0043436;GO:0055114;GO:0006082);W5QH21(GO:0044710;GO:0072376;GO:0001867;GO:0006956);W5PXE0(GO:0044281;GO:0044712;GO:0044710;GO:0009141;GO:0009143;GO:1901292;GO:0006753;GO:0055086);W5NS93(GO:0023014;GO:0044710;GO:0000165);W5NPK5(GO:0044710;GO:…	17|34	W5PWY0(GO:0006520;GO:1901605;GO:0044281;GO:0044710;GO:0044711;GO:0019627;GO:0043436;GO:0000050;GO:0009064;GO:0019752;GO:0006082;GO:0006525);W5P7X3(GO:0006739;GO:0009117;GO:0006098;GO:0046496;GO:0006081;GO:0044710;GO:0019682;GO:0044281;GO:0055086;GO:0006753;GO:0019362);W5PL95(GO:0023014;GO:0044710);W5NU41(GO:0006112;GO:0044710;GO:0044723;GO:0055114;GO:0015980;GO:0005977);W5P2J9(GO:0044710;GO:00447…	0.00555709	https://www.ebi.ac.uk/QuickGO/term/GO:0044710
	Delete one protein	single-organism metabolic process	biological_process	182|648	W5Q1D6(GO:0044710;GO:0006486;GO:0070085;GO:0043413;GO:0044723;GO:0006493);W5NQ45(GO:0044710;GO:0072376;GO:0072378);W5PIN4(GO:0019752;GO:0044281;GO:0044710;GO:0043436;GO:0055114;GO:0006082);W5QH21(GO:0044710;GO:0072376;GO:0001867;GO:0006956);W5PXE0(GO:0044281;GO:0044712;GO:0044710;GO:0009141;GO:0009143;GO:1901292;GO:0006753;GO:0055086);W5NS93(GO:0023014;GO:0044710;GO:0000165);W5NPK5(GO:0044710;GO:…	17|34	W5P7X3(GO:0006739;GO:0009117;GO:0006098;GO:0046496;GO:0006081;GO:0044710;GO:0019682;GO:0044281;GO:0055086;GO:0006753;GO:0019362);W5QAG1(GO:0023014;GO:0044710;GO:0000165;GO:0070375);W5Q1D6(GO:0044710;GO:0006486;GO:0070085;GO:0043413;GO:0044723;GO:0006493);W5P2J9(GO:0044710;GO:0044711;GO:0006629;GO:0006720;GO:0008299;GO:0044255;GO:0008610);W5PWY0(GO:0006520;GO:1901605;GO:0044281;GO:0044710;GO:00447…	0.00555709	https://www.ebi.ac.uk/QuickGO/term/GO:0044710
	Delete one protein	single-organism metabolic process	biological_process	182|648	W5Q1D6(GO:0044710;GO:0006486;GO:0070085;GO:0043413;GO:0044723;GO:0006493);W5NQ45(GO:0044710;GO:0072376;GO:0072378);W5PIN4(GO:0019752;GO:0044281;GO:0044710;GO:0043436;GO:0055114;GO:0006082);W5QH21(GO:0044710;GO:0072376;GO:0001867;GO:0006956);W5PXE0(GO:0044281;GO:0044712;GO:0044710;GO:0009141;GO:0009143;GO:1901292;GO:0006753;GO:0055086);W5NS93(GO:0023014;GO:0044710;GO:0000165);W5NPK5(GO:0044710;GO:…	17|34	W5P7X3(GO:0006739;GO:0009117;GO:0006098;GO:0046496;GO:0006081;GO:0044710;GO:0019682;GO:0044281;GO:0055086;GO:0006753;GO:0019362);W5QAG1(GO:0023014;GO:0044710;GO:0000165;GO:0070375);W5Q1D6(GO:0044710;GO:0006486;GO:0070085;GO:0043413;GO:0044723;GO:0006493);W5NU41(GO:0006112;GO:0044710;GO:0044723;GO:0055114;GO:0015980;GO:0005977);W5P2J9(GO:0044710;GO:0044711;GO:0006629;GO:0006720;GO:0008299;GO:00442…	0.00555709	https://www.ebi.ac.uk/QuickGO/term/GO:0044710
	Delete one protein	single-organism metabolic process	biological_process	182|648	W5Q1D6(GO:0044710;GO:0006486;GO:0070085;GO:0043413;GO:0044723;GO:0006493);W5NQ45(GO:0044710;GO:0072376;GO:0072378);W5PIN4(GO:0019752;GO:0044281;GO:0044710;GO:0043436;GO:0055114;GO:0006082);W5QH21(GO:0044710;GO:0072376;GO:0001867;GO:0006956);W5PXE0(GO:0044281;GO:0044712;GO:0044710;GO:0009141;GO:0009143;GO:1901292;GO:0006753;GO:0055086);W5NS93(GO:0023014;GO:0044710;GO:0000165);W5NPK5(GO:0044710;GO:…	17|34	W5P7X3(GO:0006739;GO:0009117;GO:0006098;GO:0046496;GO:0006081;GO:0044710;GO:0019682;GO:0044281;GO:0055086;GO:0006753;GO:0019362);W5QAG1(GO:0023014;GO:0044710;GO:0000165;GO:0070375);W5Q1D6(GO:0044710;GO:0006486;GO:0070085;GO:0043413;GO:0044723;GO:0006493);W5NU41(GO:0006112;GO:0044710;GO:0044723;GO:0055114;GO:0015980;GO:0005977);W5P2J9(GO:0044710;GO:0044711;GO:0006629;GO:0006720;GO:0008299;GO:00442…	0.00555709	https://www.ebi.ac.uk/QuickGO/term/GO:0044710
	Delete one protein	single-organism metabolic process	biological_process	182|648	W5Q1D6(GO:0044710;GO:0006486;GO:0070085;GO:0043413;GO:0044723;GO:0006493);W5NQ45(GO:0044710;GO:0072376;GO:0072378);W5PIN4(GO:0019752;GO:0044281;GO:0044710;GO:0043436;GO:0055114;GO:0006082);W5QH21(GO:0044710;GO:0072376;GO:0001867;GO:0006956);W5PXE0(GO:0044281;GO:0044712;GO:0044710;GO:0009141;GO:0009143;GO:1901292;GO:0006753;GO:0055086);W5NS93(GO:0023014;GO:0044710;GO:0000165);W5NPK5(GO:0044710;GO:…	17|34	W5P7X3(GO:0006739;GO:0009117;GO:0006098;GO:0046496;GO:0006081;GO:0044710;GO:0019682;GO:0044281;GO:0055086;GO:0006753;GO:0019362);W5PL95(GO:0023014;GO:0044710);W5Q1D6(GO:0044710;GO:0006486;GO:0070085;GO:0043413;GO:0044723;GO:0006493);W5NU41(GO:0006112;GO:0044710;GO:0044723;GO:0055114;GO:0015980;GO:0005977);W5P2J9(GO:0044710;GO:0044711;GO:0006629;GO:0006720;GO:0008299;GO:0044255;GO:0008610);W5NY50(…	0.00555709	https://www.ebi.ac.uk/QuickGO/term/GO:0044710
	Delete one protein	single-organism metabolic process	biological_process	182|648	W5Q1D6(GO:0044710;GO:0006486;GO:0070085;GO:0043413;GO:0044723;GO:0006493);W5NQ45(GO:0044710;GO:0072376;GO:0072378);W5PIN4(GO:0019752;GO:0044281;GO:0044710;GO:0043436;GO:0055114;GO:0006082);W5QH21(GO:0044710;GO:0072376;GO:0001867;GO:0006956);W5PXE0(GO:0044281;GO:0044712;GO:0044710;GO:0009141;GO:0009143;GO:1901292;GO:0006753;GO:0055086);W5NS93(GO:0023014;GO:0044710;GO:0000165);W5NPK5(GO:0044710;GO:…	17|34	W5P7X3(GO:0006739;GO:0009117;GO:0006098;GO:0046496;GO:0006081;GO:0044710;GO:0019682;GO:0044281;GO:0055086;GO:0006753;GO:0019362);W5PL95(GO:0023014;GO:0044710);W5PRG8(GO:0044710;GO:0055114);W5Q1D6(GO:0044710;GO:0006486;GO:0070085;GO:0043413;GO:0044723;GO:0006493);W5NU41(GO:0006112;GO:0044710;GO:0044723;GO:0055114;GO:0015980;GO:0005977);W5P2J9(GO:0044710;GO:0044711;GO:0006629;GO:0006720;GO:0008299;…	0.00555709	https://www.ebi.ac.uk/QuickGO/term/GO:0044710
GO:0023014	Original data	signal transduction by protein phosphorylation	biological_process	11|648	W5QIY3(GO:0023014;GO:0000165);W5PL95(GO:0023014);W5P9U4(GO:0023014;GO:0000165);W5NX91(GO:0000165;GO:0007254;GO:0023014;GO:0051403);P50414(GO:0000165;GO:0023014);W5P303(GO:0000165;GO:0023014);W5NS93(GO:0023014;GO:0000165);P62262(GO:0000165;GO:0023014);W5QE19(GO:0023014;GO:0000165);B7TJ15(GO:0000165;GO:0023014;GO:0038066;GO:0051403);W5QAG1(GO:0023014;GO:0000165;GO:0070375)	4|35	P62262(GO:0000165;GO:0023014);W5QAG1(GO:0023014;GO:0000165;GO:0070375);W5PL95(GO:0023014);B7TJ15(GO:0000165;GO:0023014;GO:0038066;GO:0051403)	0.00180395	https://www.ebi.ac.uk/QuickGO/term/GO:0023014
	Delete one protein	signal transduction by protein phosphorylation	biological_process	11|648	W5QIY3(GO:0023014;GO:0000165);W5PL95(GO:0023014);W5P9U4(GO:0023014;GO:0000165);W5NX91(GO:0000165;GO:0007254;GO:0023014;GO:0051403);P50414(GO:0000165;GO:0023014);W5P303(GO:0000165;GO:0023014);W5NS93(GO:0023014;GO:0000165);P62262(GO:0000165;GO:0023014);W5QE19(GO:0023014;GO:0000165);B7TJ15(GO:0000165;GO:0023014;GO:0038066;GO:0051403);W5QAG1(GO:0023014;GO:0000165;GO:0070375)	4|34	P62262(GO:0000165;GO:0023014);W5QAG1(GO:0023014;GO:0000165;GO:0070375);W5PL95(GO:0023014);B7TJ15(GO:0000165;GO:0023014;GO:0038066;GO:0051403)	0.00161219	https://www.ebi.ac.uk/QuickGO/term/GO:0023014
	Delete one protein	signal transduction by protein phosphorylation	biological_process	11|648	W5QIY3(GO:0023014;GO:0000165);W5PL95(GO:0023014);W5P9U4(GO:0023014;GO:0000165);W5NX91(GO:0000165;GO:0007254;GO:0023014;GO:0051403);P50414(GO:0000165;GO:0023014);W5P303(GO:0000165;GO:0023014);W5NS93(GO:0023014;GO:0000165);P62262(GO:0000165;GO:0023014);W5QE19(GO:0023014;GO:0000165);B7TJ15(GO:0000165;GO:0023014;GO:0038066;GO:0051403);W5QAG1(GO:0023014;GO:0000165;GO:0070375)	3|34	W5PL95(GO:0023014);W5QAG1(GO:0023014;GO:0000165;GO:0070375);B7TJ15(GO:0000165;GO:0023014;GO:0038066;GO:0051403)	0.0163294	https://www.ebi.ac.uk/QuickGO/term/GO:0023014
	Delete one protein	signal transduction by protein phosphorylation	biological_process	11|648	W5QIY3(GO:0023014;GO:0000165);W5PL95(GO:0023014);W5P9U4(GO:0023014;GO:0000165);W5NX91(GO:0000165;GO:0007254;GO:0023014;GO:0051403);P50414(GO:0000165;GO:0023014);W5P303(GO:0000165;GO:0023014);W5NS93(GO:0023014;GO:0000165);P62262(GO:0000165;GO:0023014);W5QE19(GO:0023014;GO:0000165);B7TJ15(GO:0000165;GO:0023014;GO:0038066;GO:0051403);W5QAG1(GO:0023014;GO:0000165;GO:0070375)	3|34	W5PL95(GO:0023014);P62262(GO:0000165;GO:0023014);B7TJ15(GO:0000165;GO:0023014;GO:0038066;GO:0051403)	0.0163294	https://www.ebi.ac.uk/QuickGO/term/GO:0023014
	Delete one protein	signal transduction by protein phosphorylation	biological_process	11|648	W5QIY3(GO:0023014;GO:0000165);W5PL95(GO:0023014);W5P9U4(GO:0023014;GO:0000165);W5NX91(GO:0000165;GO:0007254;GO:0023014;GO:0051403);P50414(GO:0000165;GO:0023014);W5P303(GO:0000165;GO:0023014);W5NS93(GO:0023014;GO:0000165);P62262(GO:0000165;GO:0023014);W5QE19(GO:0023014;GO:0000165);B7TJ15(GO:0000165;GO:0023014;GO:0038066;GO:0051403);W5QAG1(GO:0023014;GO:0000165;GO:0070375)	3|34	P62262(GO:0000165;GO:0023014);W5QAG1(GO:0023014;GO:0000165;GO:0070375);W5PL95(GO:0023014)	0.0163294	https://www.ebi.ac.uk/QuickGO/term/GO:0023014
	Delete one protein	signal transduction by protein phosphorylation	biological_process	11|648	W5QIY3(GO:0023014;GO:0000165);W5PL95(GO:0023014);W5P9U4(GO:0023014;GO:0000165);W5NX91(GO:0000165;GO:0007254;GO:0023014;GO:0051403);P50414(GO:0000165;GO:0023014);W5P303(GO:0000165;GO:0023014);W5NS93(GO:0023014;GO:0000165);P62262(GO:0000165;GO:0023014);W5QE19(GO:0023014;GO:0000165);B7TJ15(GO:0000165;GO:0023014;GO:0038066;GO:0051403);W5QAG1(GO:0023014;GO:0000165;GO:0070375)	3|34	P62262(GO:0000165;GO:0023014);W5QAG1(GO:0023014;GO:0000165;GO:0070375);B7TJ15(GO:0000165;GO:0023014;GO:0038066;GO:0051403)	0.0163294	https://www.ebi.ac.uk/QuickGO/term/GO:0023014
GO:0071900	Original data	regulation of protein serine/threonine kinase activity	biological_process	15|648	W5NU11(GO:0071902;GO:0071900;GO:0043406;GO:0043405);W5QH34(GO:0071902;GO:0071901;GO:0043407;GO:0043405;GO:0071900;GO:2000479;GO:2000481);W5PQC0(GO:0071902;GO:0071900;GO:0045737;GO:0000079);W5Q1S8(GO:0071902;GO:0071900;GO:1900020;GO:1900019);W5NX91(GO:0071902;GO:0071900;GO:0043406;GO:0043405;GO:0000187);W5QFP0(GO:0071902;GO:0071900;GO:0043406;GO:0043405;GO:0000187);P50414(GO:0071902;GO:0043406;GO:…	4|35	W5Q1S8(GO:0071902;GO:0071900;GO:1900020;GO:1900019);W5QAG1(GO:0071902;GO:0071900;GO:0043406;GO:0043405;GO:0000187);W5PQC0(GO:0071902;GO:0071900;GO:0045737;GO:0000079);B7TJ15(GO:0071902;GO:0071900;GO:0043406;GO:0043405;GO:0000187)	0.0063812	https://www.ebi.ac.uk/QuickGO/term/GO:0071900
	Delete one protein	regulation of protein serine/threonine kinase activity	biological_process	15|648	W5NU11(GO:0071902;GO:0071900;GO:0043406;GO:0043405);W5QH34(GO:0071902;GO:0071901;GO:0043407;GO:0043405;GO:0071900;GO:2000479;GO:2000481);W5PQC0(GO:0071902;GO:0071900;GO:0045737;GO:0000079);W5Q1S8(GO:0071902;GO:0071900;GO:1900020;GO:1900019);W5NX91(GO:0071902;GO:0071900;GO:0043406;GO:0043405;GO:0000187);W5QFP0(GO:0071902;GO:0071900;GO:0043406;GO:0043405;GO:0000187);P50414(GO:0071902;GO:0043406;GO:…	4|34	W5Q1S8(GO:0071902;GO:0071900;GO:1900020;GO:1900019);W5QAG1(GO:0071902;GO:0071900;GO:0043406;GO:0043405;GO:0000187);W5PQC0(GO:0071902;GO:0071900;GO:0045737;GO:0000079);B7TJ15(GO:0071902;GO:0071900;GO:0043406;GO:0043405;GO:0000187)	0.00573183	https://www.ebi.ac.uk/QuickGO/term/GO:0071900
	Delete one protein	regulation of protein serine/threonine kinase activity	biological_process	15|648	W5NU11(GO:0071902;GO:0071900;GO:0043406;GO:0043405);W5QH34(GO:0071902;GO:0071901;GO:0043407;GO:0043405;GO:0071900;GO:2000479;GO:2000481);W5PQC0(GO:0071902;GO:0071900;GO:0045737;GO:0000079);W5Q1S8(GO:0071902;GO:0071900;GO:1900020;GO:1900019);W5NX91(GO:0071902;GO:0071900;GO:0043406;GO:0043405;GO:0000187);W5QFP0(GO:0071902;GO:0071900;GO:0043406;GO:0043405;GO:0000187);P50414(GO:0071902;GO:0043406;GO:…	3|34	W5QAG1(GO:0071902;GO:0071900;GO:0043406;GO:0043405;GO:0000187);W5PQC0(GO:0071902;GO:0071900;GO:0045737;GO:0000079);B7TJ15(GO:0071902;GO:0071900;GO:0043406;GO:0043405;GO:0000187)	0.0389576	https://www.ebi.ac.uk/QuickGO/term/GO:0071900
	Delete one protein	regulation of protein serine/threonine kinase activity	biological_process	15|648	W5NU11(GO:0071902;GO:0071900;GO:0043406;GO:0043405);W5QH34(GO:0071902;GO:0071901;GO:0043407;GO:0043405;GO:0071900;GO:2000479;GO:2000481);W5PQC0(GO:0071902;GO:0071900;GO:0045737;GO:0000079);W5Q1S8(GO:0071902;GO:0071900;GO:1900020;GO:1900019);W5NX91(GO:0071902;GO:0071900;GO:0043406;GO:0043405;GO:0000187);W5QFP0(GO:0071902;GO:0071900;GO:0043406;GO:0043405;GO:0000187);P50414(GO:0071902;GO:0043406;GO:…	3|34	W5Q1S8(GO:0071902;GO:0071900;GO:1900020;GO:1900019);W5QAG1(GO:0071902;GO:0071900;GO:0043406;GO:0043405;GO:0000187);W5PQC0(GO:0071902;GO:0071900;GO:0045737;GO:0000079)	0.0389576	https://www.ebi.ac.uk/QuickGO/term/GO:0071900
	Delete one protein	regulation of protein serine/threonine kinase activity	biological_process	15|648	W5NU11(GO:0071902;GO:0071900;GO:0043406;GO:0043405);W5QH34(GO:0071902;GO:0071901;GO:0043407;GO:0043405;GO:0071900;GO:2000479;GO:2000481);W5PQC0(GO:0071902;GO:0071900;GO:0045737;GO:0000079);W5Q1S8(GO:0071902;GO:0071900;GO:1900020;GO:1900019);W5NX91(GO:0071902;GO:0071900;GO:0043406;GO:0043405;GO:0000187);W5QFP0(GO:0071902;GO:0071900;GO:0043406;GO:0043405;GO:0000187);P50414(GO:0071902;GO:0043406;GO:…	3|34	W5Q1S8(GO:0071902;GO:0071900;GO:1900020;GO:1900019);W5QAG1(GO:0071902;GO:0071900;GO:0043406;GO:0043405;GO:0000187);B7TJ15(GO:0071902;GO:0071900;GO:0043406;GO:0043405;GO:0000187)	0.0389576	https://www.ebi.ac.uk/QuickGO/term/GO:0071900
	Delete one protein	regulation of protein serine/threonine kinase activity	biological_process	15|648	W5NU11(GO:0071902;GO:0071900;GO:0043406;GO:0043405);W5QH34(GO:0071902;GO:0071901;GO:0043407;GO:0043405;GO:0071900;GO:2000479;GO:2000481);W5PQC0(GO:0071902;GO:0071900;GO:0045737;GO:0000079);W5Q1S8(GO:0071902;GO:0071900;GO:1900020;GO:1900019);W5NX91(GO:0071902;GO:0071900;GO:0043406;GO:0043405;GO:0000187);W5QFP0(GO:0071902;GO:0071900;GO:0043406;GO:0043405;GO:0000187);P50414(GO:0071902;GO:0043406;GO:…	3|34	W5Q1S8(GO:0071902;GO:0071900;GO:1900020;GO:1900019);W5PQC0(GO:0071902;GO:0071900;GO:0045737;GO:0000079);B7TJ15(GO:0071902;GO:0071900;GO:0043406;GO:0043405;GO:0000187)	0.0389576	https://www.ebi.ac.uk/QuickGO/term/GO:0071900
GO:0045859	Original data	regulation of protein kinase activity	biological_process	27|648	W5NU11(GO:0045859;GO:0071902;GO:0071900;GO:0043406;GO:0043405;GO:0045860);W5NQQ3(GO:0045859;GO:0061097;GO:0061098;GO:0045860);W5QFP0(GO:0045859;GO:0071902;GO:0071900;GO:0032147;GO:0043406;GO:0043405;GO:0045860;GO:0000187);A8DR93(GO:1902949;GO:0045859;GO:0045860;GO:1902947);W5QBA3(GO:0006469;GO:0043407;GO:0045859;GO:0043405;GO:0071901;GO:0071900);W5QAG1(GO:0032147;GO:0045859;GO:0071902;GO:0071900;…	5|35	W5Q1S8(GO:0045859;GO:0071902;GO:0071900;GO:1900020;GO:0045860;GO:1900019);W5QAG1(GO:0032147;GO:0045859;GO:0071902;GO:0071900;GO:0043406;GO:0043405;GO:0045860;GO:0000187);W5PL95(GO:0045859;GO:0061097;GO:0061098;GO:0045860);W5PQC0(GO:0045859;GO:1904029;GO:0071902;GO:0071900;GO:1904031;GO:0045737;GO:0045860;GO:0000079);B7TJ15(GO:0045859;GO:0071902;GO:0071900;GO:0032147;GO:0043406;GO:0043405;GO:00458…	0.0116756	https://www.ebi.ac.uk/QuickGO/term/GO:0045859
	Delete one protein	regulation of protein kinase activity	biological_process	27|648	W5NU11(GO:0045859;GO:0071902;GO:0071900;GO:0043406;GO:0043405;GO:0045860);W5NQQ3(GO:0045859;GO:0061097;GO:0061098;GO:0045860);W5QFP0(GO:0045859;GO:0071902;GO:0071900;GO:0032147;GO:0043406;GO:0043405;GO:0045860;GO:0000187);A8DR93(GO:1902949;GO:0045859;GO:0045860;GO:1902947);W5QBA3(GO:0006469;GO:0043407;GO:0045859;GO:0043405;GO:0071901;GO:0071900);W5QAG1(GO:0032147;GO:0045859;GO:0071902;GO:0071900;…	5|34	W5Q1S8(GO:0045859;GO:0071902;GO:0071900;GO:1900020;GO:0045860;GO:1900019);W5QAG1(GO:0032147;GO:0045859;GO:0071902;GO:0071900;GO:0043406;GO:0043405;GO:0045860;GO:0000187);W5PL95(GO:0045859;GO:0061097;GO:0061098;GO:0045860);W5PQC0(GO:0045859;GO:1904029;GO:0071902;GO:0071900;GO:1904031;GO:0045737;GO:0045860;GO:0000079);B7TJ15(GO:0045859;GO:0071902;GO:0071900;GO:0032147;GO:0043406;GO:0043405;GO:00458…	0.0103046	https://www.ebi.ac.uk/QuickGO/term/GO:0045859
	Delete one protein	regulation of protein kinase activity	biological_process	27|648	W5NU11(GO:0045859;GO:0071902;GO:0071900;GO:0043406;GO:0043405;GO:0045860);W5NQQ3(GO:0045859;GO:0061097;GO:0061098;GO:0045860);W5QFP0(GO:0045859;GO:0071902;GO:0071900;GO:0032147;GO:0043406;GO:0043405;GO:0045860;GO:0000187);A8DR93(GO:1902949;GO:0045859;GO:0045860;GO:1902947);W5QBA3(GO:0006469;GO:0043407;GO:0045859;GO:0043405;GO:0071901;GO:0071900);W5QAG1(GO:0032147;GO:0045859;GO:0071902;GO:0071900;…	4|34	W5Q1S8(GO:0045859;GO:0071902;GO:0071900;GO:1900020;GO:0045860;GO:1900019);W5QAG1(GO:0032147;GO:0045859;GO:0071902;GO:0071900;GO:0043406;GO:0043405;GO:0045860;GO:0000187);W5PQC0(GO:0045859;GO:1904029;GO:0071902;GO:0071900;GO:1904031;GO:0045737;GO:0045860;GO:0000079);B7TJ15(GO:0045859;GO:0071902;GO:0071900;GO:0032147;GO:0043406;GO:0043405;GO:0045860;GO:0000187)	0.0469034	https://www.ebi.ac.uk/QuickGO/term/GO:0045859
	Delete one protein	regulation of protein kinase activity	biological_process	27|648	W5NU11(GO:0045859;GO:0071902;GO:0071900;GO:0043406;GO:0043405;GO:0045860);W5NQQ3(GO:0045859;GO:0061097;GO:0061098;GO:0045860);W5QFP0(GO:0045859;GO:0071902;GO:0071900;GO:0032147;GO:0043406;GO:0043405;GO:0045860;GO:0000187);A8DR93(GO:1902949;GO:0045859;GO:0045860;GO:1902947);W5QBA3(GO:0006469;GO:0043407;GO:0045859;GO:0043405;GO:0071901;GO:0071900);W5QAG1(GO:0032147;GO:0045859;GO:0071902;GO:0071900;…	4|34	W5Q1S8(GO:0045859;GO:0071902;GO:0071900;GO:1900020;GO:0045860;GO:1900019);W5QAG1(GO:0032147;GO:0045859;GO:0071902;GO:0071900;GO:0043406;GO:0043405;GO:0045860;GO:0000187);W5PL95(GO:0045859;GO:0061097;GO:0061098;GO:0045860);W5PQC0(GO:0045859;GO:1904029;GO:0071902;GO:0071900;GO:1904031;GO:0045737;GO:0045860;GO:0000079)	0.0469034	https://www.ebi.ac.uk/QuickGO/term/GO:0045859
	Delete one protein	regulation of protein kinase activity	biological_process	27|648	W5NU11(GO:0045859;GO:0071902;GO:0071900;GO:0043406;GO:0043405;GO:0045860);W5NQQ3(GO:0045859;GO:0061097;GO:0061098;GO:0045860);W5QFP0(GO:0045859;GO:0071902;GO:0071900;GO:0032147;GO:0043406;GO:0043405;GO:0045860;GO:0000187);A8DR93(GO:1902949;GO:0045859;GO:0045860;GO:1902947);W5QBA3(GO:0006469;GO:0043407;GO:0045859;GO:0043405;GO:0071901;GO:0071900);W5QAG1(GO:0032147;GO:0045859;GO:0071902;GO:0071900;…	4|34	W5Q1S8(GO:0045859;GO:0071902;GO:0071900;GO:1900020;GO:0045860;GO:1900019);W5QAG1(GO:0032147;GO:0045859;GO:0071902;GO:0071900;GO:0043406;GO:0043405;GO:0045860;GO:0000187);W5PL95(GO:0045859;GO:0061097;GO:0061098;GO:0045860);B7TJ15(GO:0045859;GO:0071902;GO:0071900;GO:0032147;GO:0043406;GO:0043405;GO:0045860;GO:0000187)	0.0469034	https://www.ebi.ac.uk/QuickGO/term/GO:0045859
	Delete one protein	regulation of protein kinase activity	biological_process	27|648	W5NU11(GO:0045859;GO:0071902;GO:0071900;GO:0043406;GO:0043405;GO:0045860);W5NQQ3(GO:0045859;GO:0061097;GO:0061098;GO:0045860);W5QFP0(GO:0045859;GO:0071902;GO:0071900;GO:0032147;GO:0043406;GO:0043405;GO:0045860;GO:0000187);A8DR93(GO:1902949;GO:0045859;GO:0045860;GO:1902947);W5QBA3(GO:0006469;GO:0043407;GO:0045859;GO:0043405;GO:0071901;GO:0071900);W5QAG1(GO:0032147;GO:0045859;GO:0071902;GO:0071900;…	4|34	W5Q1S8(GO:0045859;GO:0071902;GO:0071900;GO:1900020;GO:0045860;GO:1900019);W5PL95(GO:0045859;GO:0061097;GO:0061098;GO:0045860);W5PQC0(GO:0045859;GO:1904029;GO:0071902;GO:0071900;GO:1904031;GO:0045737;GO:0045860;GO:0000079);B7TJ15(GO:0045859;GO:0071902;GO:0071900;GO:0032147;GO:0043406;GO:0043405;GO:0045860;GO:0000187)	0.0469034	https://www.ebi.ac.uk/QuickGO/term/GO:0045859
	Delete one protein	regulation of protein kinase activity	biological_process	27|648	W5NU11(GO:0045859;GO:0071902;GO:0071900;GO:0043406;GO:0043405;GO:0045860);W5NQQ3(GO:0045859;GO:0061097;GO:0061098;GO:0045860);W5QFP0(GO:0045859;GO:0071902;GO:0071900;GO:0032147;GO:0043406;GO:0043405;GO:0045860;GO:0000187);A8DR93(GO:1902949;GO:0045859;GO:0045860;GO:1902947);W5QBA3(GO:0006469;GO:0043407;GO:0045859;GO:0043405;GO:0071901;GO:0071900);W5QAG1(GO:0032147;GO:0045859;GO:0071902;GO:0071900;…	4|34	W5PL95(GO:0045859;GO:0061097;GO:0061098;GO:0045860);W5QAG1(GO:0032147;GO:0045859;GO:0071902;GO:0071900;GO:0043406;GO:0043405;GO:0045860;GO:0000187);W5PQC0(GO:0045859;GO:1904029;GO:0071902;GO:0071900;GO:1904031;GO:0045737;GO:0045860;GO:0000079);B7TJ15(GO:0045859;GO:0071902;GO:0071900;GO:0032147;GO:0043406;GO:0043405;GO:0045860;GO:0000187)	0.0469034	https://www.ebi.ac.uk/QuickGO/term/GO:0045859
GO:0032844	Original data	regulation of homeostatic process	biological_process	9|648	W5PK31(GO:0032846;GO:0032844;GO:0045780;GO:0045124);O46544(GO:0032844;GO:1904181;GO:0051901;GO:0003254;GO:0051900;GO:2000021);W5P098(GO:0051282;GO:0010522;GO:0032844;GO:2000021;GO:0051279);W5PTU7(GO:0032849;GO:0032847;GO:0032846;GO:0032844;GO:2000021);B7TJ15(GO:0032844;GO:0032846;GO:0045648;GO:0045646);W5Q6V3(GO:0032845;GO:0032844;GO:0032210;GO:0032211;GO:1904356;GO:1904357;GO:0032205;GO:0032204)…	3|35	W5PK31(GO:0032846;GO:0032844;GO:0045780;GO:0045124);W5Q1S8(GO:0010524;GO:0051282;GO:0032846;GO:0010522;GO:0051281;GO:0032844;GO:0051279;GO:2000021);B7TJ15(GO:0032844;GO:0032846;GO:0045648;GO:0045646)	0.00970893	https://www.ebi.ac.uk/QuickGO/term/GO:0032844
	Delete one protein	regulation of homeostatic process	biological_process	9|648	W5PK31(GO:0032846;GO:0032844;GO:0045780;GO:0045124);O46544(GO:0032844;GO:1904181;GO:0051901;GO:0003254;GO:0051900;GO:2000021);W5P098(GO:0051282;GO:0010522;GO:0032844;GO:2000021;GO:0051279);W5PTU7(GO:0032849;GO:0032847;GO:0032846;GO:0032844;GO:2000021);B7TJ15(GO:0032844;GO:0032846;GO:0045648;GO:0045646);W5Q6V3(GO:0032845;GO:0032844;GO:0032210;GO:0032211;GO:1904356;GO:1904357;GO:0032205;GO:0032204)…	3|34	W5PK31(GO:0032846;GO:0032844;GO:0045780;GO:0045124);W5Q1S8(GO:0010524;GO:0051282;GO:0032846;GO:0010522;GO:0051281;GO:0032844;GO:0051279;GO:2000021);B7TJ15(GO:0032844;GO:0032846;GO:0045648;GO:0045646)	0.00894059	https://www.ebi.ac.uk/QuickGO/term/GO:0032844
GO:0004702	Original data	receptor signaling protein serine/threonine kinase activity	molecular_function	2|648	W5QAG1(GO:0004702);B7TJ15(GO:0004707;GO:0004702)	2|35	W5QAG1(GO:0004702);B7TJ15(GO:0004707;GO:0004702)	0.00283836	https://www.ebi.ac.uk/QuickGO/term/GO:0004702
	Delete one protein	receptor signaling protein serine/threonine kinase activity	molecular_function	2|648	W5QAG1(GO:0004702);B7TJ15(GO:0004707;GO:0004702)	2|34	W5QAG1(GO:0004702);B7TJ15(GO:0004707;GO:0004702)	0.00267617	https://www.ebi.ac.uk/QuickGO/term/GO:0004702
GO:0005057	Original data	receptor signaling protein activity	molecular_function	3|648	W5QAG1(GO:0004702;GO:0005057);W5PL95(GO:0004716;GO:0005057);B7TJ15(GO:0004707;GO:0004702;GO:0004708;GO:0005057)	3|35	W5QAG1(GO:0004702;GO:0005057);W5PL95(GO:0004716;GO:0005057);B7TJ15(GO:0004707;GO:0004702;GO:0004708;GO:0005057)	0.000144994	https://www.ebi.ac.uk/QuickGO/term/GO:0005057
	Delete one protein	receptor signaling protein activity	molecular_function	3|648	W5QAG1(GO:0004702;GO:0005057);W5PL95(GO:0004716;GO:0005057);B7TJ15(GO:0004707;GO:0004702;GO:0004708;GO:0005057)	3|34	W5QAG1(GO:0004702;GO:0005057);W5PL95(GO:0004716;GO:0005057);B7TJ15(GO:0004707;GO:0004702;GO:0004708;GO:0005057)	0.000132566	https://www.ebi.ac.uk/QuickGO/term/GO:0005057
	Delete one protein	receptor signaling protein activity	molecular_function	3|648	W5QAG1(GO:0004702;GO:0005057);W5PL95(GO:0004716;GO:0005057);B7TJ15(GO:0004707;GO:0004702;GO:0004708;GO:0005057)	2|34	W5QAG1(GO:0004702;GO:0005057);W5PL95(GO:0004716;GO:0005057)	0.00776338	https://www.ebi.ac.uk/QuickGO/term/GO:0005057
	Delete one protein	receptor signaling protein activity	molecular_function	3|648	W5QAG1(GO:0004702;GO:0005057);W5PL95(GO:0004716;GO:0005057);B7TJ15(GO:0004707;GO:0004702;GO:0004708;GO:0005057)	2|34	W5QAG1(GO:0004702;GO:0005057);B7TJ15(GO:0004707;GO:0004702;GO:0004708;GO:0005057)	0.00776338	https://www.ebi.ac.uk/QuickGO/term/GO:0005057
	Delete one protein	receptor signaling protein activity	molecular_function	3|648	W5QAG1(GO:0004702;GO:0005057);W5PL95(GO:0004716;GO:0005057);B7TJ15(GO:0004707;GO:0004702;GO:0004708;GO:0005057)	2|34	W5PL95(GO:0004716;GO:0005057);B7TJ15(GO:0004707;GO:0004702;GO:0004708;GO:0005057)	0.00776338	https://www.ebi.ac.uk/QuickGO/term/GO:0005057
GO:0004674	Original data	protein serine/threonine kinase activity	molecular_function	5|648	P42819(GO:0004674);W5QAG1(GO:0004674;GO:0004702);Q6XUZ5(GO:0004674);W5PQC0(GO:0004674);B7TJ15(GO:0004707;GO:0004702;GO:0004674)	3|35	W5QAG1(GO:0004674;GO:0004702);W5PQC0(GO:0004674);B7TJ15(GO:0004707;GO:0004702;GO:0004674)	0.00134411	https://www.ebi.ac.uk/QuickGO/term/GO:0004674
	Delete one protein	protein serine/threonine kinase activity	molecular_function	5|648	P42819(GO:0004674);W5QAG1(GO:0004674;GO:0004702);Q6XUZ5(GO:0004674);W5PQC0(GO:0004674);B7TJ15(GO:0004707;GO:0004702;GO:0004674)	3|34	W5QAG1(GO:0004674;GO:0004702);W5PQC0(GO:0004674);B7TJ15(GO:0004707;GO:0004702;GO:0004674)	0.00123187	https://www.ebi.ac.uk/QuickGO/term/GO:0004674
	Delete one protein	protein serine/threonine kinase activity	molecular_function	5|648	P42819(GO:0004674);W5QAG1(GO:0004674;GO:0004702);Q6XUZ5(GO:0004674);W5PQC0(GO:0004674);B7TJ15(GO:0004707;GO:0004702;GO:0004674)	2|34	W5QAG1(GO:0004674;GO:0004702);W5PQC0(GO:0004674)	0.0242048	https://www.ebi.ac.uk/QuickGO/term/GO:0004674
	Delete one protein	protein serine/threonine kinase activity	molecular_function	5|648	P42819(GO:0004674);W5QAG1(GO:0004674;GO:0004702);Q6XUZ5(GO:0004674);W5PQC0(GO:0004674);B7TJ15(GO:0004707;GO:0004702;GO:0004674)	2|34	W5QAG1(GO:0004674;GO:0004702);B7TJ15(GO:0004707;GO:0004702;GO:0004674)	0.0242048	https://www.ebi.ac.uk/QuickGO/term/GO:0004674
	Delete one protein	protein serine/threonine kinase activity	molecular_function	5|648	P42819(GO:0004674);W5QAG1(GO:0004674;GO:0004702);Q6XUZ5(GO:0004674);W5PQC0(GO:0004674);B7TJ15(GO:0004707;GO:0004702;GO:0004674)	2|34	W5PQC0(GO:0004674);B7TJ15(GO:0004707;GO:0004702;GO:0004674)	0.0242048	https://www.ebi.ac.uk/QuickGO/term/GO:0004674
GO:0004672	Original data	protein kinase activity	molecular_function	17|648	W5QH49(GO:0004713;GO:0004672);W5NU11(GO:0004714;GO:0004713;GO:0005007;GO:0004672;GO:0019199);W5PL95(GO:0004716;GO:0004713;GO:0004714;GO:0004672;GO:0019199);W5PQC0(GO:0004674;GO:0004672);W5P996(GO:0004714;GO:0004713;GO:0005017;GO:0005019;GO:0004672;GO:0019199);W5PCC1(GO:0004713;GO:0004672);W5QAG1(GO:0004674;GO:0004713;GO:0004702;GO:0004672);Q6XUZ5(GO:0004674;GO:0004712;GO:0004713;GO:0004672);W5NR4…	4|35	W5PL95(GO:0004716;GO:0004713;GO:0004714;GO:0004672;GO:0019199);W5QAG1(GO:0004674;GO:0004713;GO:0004702;GO:0004672);W5PQC0(GO:0004674;GO:0004672);B7TJ15(GO:0004712;GO:0004707;GO:0004702;GO:0004708;GO:0004674;GO:0004672)	0.0102906	https://www.ebi.ac.uk/QuickGO/term/GO:0004672
	Delete one protein	protein kinase activity	molecular_function	17|648	W5QH49(GO:0004713;GO:0004672);W5NU11(GO:0004714;GO:0004713;GO:0005007;GO:0004672;GO:0019199);W5PL95(GO:0004716;GO:0004713;GO:0004714;GO:0004672;GO:0019199);W5PQC0(GO:0004674;GO:0004672);W5P996(GO:0004714;GO:0004713;GO:0005017;GO:0005019;GO:0004672;GO:0019199);W5PCC1(GO:0004713;GO:0004672);W5QAG1(GO:0004674;GO:0004713;GO:0004702;GO:0004672);Q6XUZ5(GO:0004674;GO:0004712;GO:0004713;GO:0004672);W5NR4…	4|34	W5PL95(GO:0004716;GO:0004713;GO:0004714;GO:0004672;GO:0019199);W5QAG1(GO:0004674;GO:0004713;GO:0004702;GO:0004672);W5PQC0(GO:0004674;GO:0004672);B7TJ15(GO:0004712;GO:0004707;GO:0004702;GO:0004708;GO:0004674;GO:0004672)	0.00926661	https://www.ebi.ac.uk/QuickGO/term/GO:0004672
	Delete one protein	protein kinase activity	molecular_function	17|648	W5QH49(GO:0004713;GO:0004672);W5NU11(GO:0004714;GO:0004713;GO:0005007;GO:0004672;GO:0019199);W5PL95(GO:0004716;GO:0004713;GO:0004714;GO:0004672;GO:0019199);W5PQC0(GO:0004674;GO:0004672);W5P996(GO:0004714;GO:0004713;GO:0005017;GO:0005019;GO:0004672;GO:0019199);W5PCC1(GO:0004713;GO:0004672);W5QAG1(GO:0004674;GO:0004713;GO:0004702;GO:0004672);Q6XUZ5(GO:0004674;GO:0004712;GO:0004713;GO:0004672);W5NR4…	3|34	W5QAG1(GO:0004674;GO:0004713;GO:0004702;GO:0004672);W5PQC0(GO:0004674;GO:0004672);B7TJ15(GO:0004712;GO:0004707;GO:0004702;GO:0004708;GO:0004674;GO:0004672)	0.0541745	https://www.ebi.ac.uk/QuickGO/term/GO:0004672
	Delete one protein	protein kinase activity	molecular_function	17|648	W5QH49(GO:0004713;GO:0004672);W5NU11(GO:0004714;GO:0004713;GO:0005007;GO:0004672;GO:0019199);W5PL95(GO:0004716;GO:0004713;GO:0004714;GO:0004672;GO:0019199);W5PQC0(GO:0004674;GO:0004672);W5P996(GO:0004714;GO:0004713;GO:0005017;GO:0005019;GO:0004672;GO:0019199);W5PCC1(GO:0004713;GO:0004672);W5QAG1(GO:0004674;GO:0004713;GO:0004702;GO:0004672);Q6XUZ5(GO:0004674;GO:0004712;GO:0004713;GO:0004672);W5NR4…	3|34	W5PL95(GO:0004716;GO:0004713;GO:0004714;GO:0004672;GO:0019199);W5QAG1(GO:0004674;GO:0004713;GO:0004702;GO:0004672);W5PQC0(GO:0004674;GO:0004672)	0.0541745	https://www.ebi.ac.uk/QuickGO/term/GO:0004672
	Delete one protein	protein kinase activity	molecular_function	17|648	W5QH49(GO:0004713;GO:0004672);W5NU11(GO:0004714;GO:0004713;GO:0005007;GO:0004672;GO:0019199);W5PL95(GO:0004716;GO:0004713;GO:0004714;GO:0004672;GO:0019199);W5PQC0(GO:0004674;GO:0004672);W5P996(GO:0004714;GO:0004713;GO:0005017;GO:0005019;GO:0004672;GO:0019199);W5PCC1(GO:0004713;GO:0004672);W5QAG1(GO:0004674;GO:0004713;GO:0004702;GO:0004672);Q6XUZ5(GO:0004674;GO:0004712;GO:0004713;GO:0004672);W5NR4…	3|34	W5PL95(GO:0004716;GO:0004713;GO:0004714;GO:0004672;GO:0019199);W5QAG1(GO:0004674;GO:0004713;GO:0004702;GO:0004672);B7TJ15(GO:0004712;GO:0004707;GO:0004702;GO:0004708;GO:0004674;GO:0004672)	0.0541745	https://www.ebi.ac.uk/QuickGO/term/GO:0004672
	Delete one protein	protein kinase activity	molecular_function	17|648	W5QH49(GO:0004713;GO:0004672);W5NU11(GO:0004714;GO:0004713;GO:0005007;GO:0004672;GO:0019199);W5PL95(GO:0004716;GO:0004713;GO:0004714;GO:0004672;GO:0019199);W5PQC0(GO:0004674;GO:0004672);W5P996(GO:0004714;GO:0004713;GO:0005017;GO:0005019;GO:0004672;GO:0019199);W5PCC1(GO:0004713;GO:0004672);W5QAG1(GO:0004674;GO:0004713;GO:0004702;GO:0004672);Q6XUZ5(GO:0004674;GO:0004712;GO:0004713;GO:0004672);W5NR4…	3|34	W5PL95(GO:0004716;GO:0004713;GO:0004714;GO:0004672;GO:0019199);W5PQC0(GO:0004674;GO:0004672);B7TJ15(GO:0004712;GO:0004707;GO:0004702;GO:0004708;GO:0004674;GO:0004672)	0.0541745	https://www.ebi.ac.uk/QuickGO/term/GO:0004672
GO:0051347	Original data	positive regulation of transferase activity	biological_process	24|648	W5P9U4(GO:0051347;GO:0051443;GO:0051437;GO:1904668);W5NS93(GO:0051347;GO:0051443;GO:0051437;GO:1904668);W5QE19(GO:0051347;GO:0051443;GO:0051437;GO:1904668);W5QIY3(GO:0051347;GO:0051443;GO:0051437;GO:1904668);W5NU11(GO:0071902;GO:0051347;GO:0033674;GO:0043406;GO:0045860);W5NQQ3(GO:0051347;GO:0061098;GO:0033674;GO:0045860);W5QFP0(GO:0071902;GO:0051347;GO:0032147;GO:0043406;GO:0033674;GO:0045860;GO:…	5|35	W5Q1S8(GO:0033674;GO:0071902;GO:0051347;GO:1900020;GO:0045860);W5QAG1(GO:0032147;GO:0033674;GO:0071902;GO:0051347;GO:0043406;GO:0045860;GO:0000187);W5PL95(GO:0033674;GO:0051347;GO:0061098;GO:0045860);W5PQC0(GO:0071902;GO:0051347;GO:1904031;GO:0045737;GO:0033674;GO:0045860);B7TJ15(GO:0071902;GO:0051347;GO:0032147;GO:0043406;GO:0033674;GO:0045860;GO:0000187)	0.00692412	https://www.ebi.ac.uk/QuickGO/term/GO:0051347
	Delete one protein	positive regulation of transferase activity	biological_process	24|648	W5P9U4(GO:0051347;GO:0051443;GO:0051437;GO:1904668);W5NS93(GO:0051347;GO:0051443;GO:0051437;GO:1904668);W5QE19(GO:0051347;GO:0051443;GO:0051437;GO:1904668);W5QIY3(GO:0051347;GO:0051443;GO:0051437;GO:1904668);W5NU11(GO:0071902;GO:0051347;GO:0033674;GO:0043406;GO:0045860);W5NQQ3(GO:0051347;GO:0061098;GO:0033674;GO:0045860);W5QFP0(GO:0071902;GO:0051347;GO:0032147;GO:0043406;GO:0033674;GO:0045860;GO:…	5|34	W5Q1S8(GO:0033674;GO:0071902;GO:0051347;GO:1900020;GO:0045860);W5QAG1(GO:0032147;GO:0033674;GO:0071902;GO:0051347;GO:0043406;GO:0045860;GO:0000187);W5PL95(GO:0033674;GO:0051347;GO:0061098;GO:0045860);W5PQC0(GO:0071902;GO:0051347;GO:1904031;GO:0045737;GO:0033674;GO:0045860);B7TJ15(GO:0071902;GO:0051347;GO:0032147;GO:0043406;GO:0033674;GO:0045860;GO:0000187)	0.00608713	https://www.ebi.ac.uk/QuickGO/term/GO:0051347
	Delete one protein	positive regulation of transferase activity	biological_process	24|648	W5P9U4(GO:0051347;GO:0051443;GO:0051437;GO:1904668);W5NS93(GO:0051347;GO:0051443;GO:0051437;GO:1904668);W5QE19(GO:0051347;GO:0051443;GO:0051437;GO:1904668);W5QIY3(GO:0051347;GO:0051443;GO:0051437;GO:1904668);W5NU11(GO:0071902;GO:0051347;GO:0033674;GO:0043406;GO:0045860);W5NQQ3(GO:0051347;GO:0061098;GO:0033674;GO:0045860);W5QFP0(GO:0071902;GO:0051347;GO:0032147;GO:0043406;GO:0033674;GO:0045860;GO:…	4|34	W5Q1S8(GO:0033674;GO:0071902;GO:0051347;GO:1900020;GO:0045860);W5QAG1(GO:0032147;GO:0033674;GO:0071902;GO:0051347;GO:0043406;GO:0045860;GO:0000187);W5PQC0(GO:0071902;GO:0051347;GO:1904031;GO:0045737;GO:0033674;GO:0045860);B7TJ15(GO:0071902;GO:0051347;GO:0032147;GO:0043406;GO:0033674;GO:0045860;GO:0000187)	0.0317828	https://www.ebi.ac.uk/QuickGO/term/GO:0051347
	Delete one protein	positive regulation of transferase activity	biological_process	24|648	W5P9U4(GO:0051347;GO:0051443;GO:0051437;GO:1904668);W5NS93(GO:0051347;GO:0051443;GO:0051437;GO:1904668);W5QE19(GO:0051347;GO:0051443;GO:0051437;GO:1904668);W5QIY3(GO:0051347;GO:0051443;GO:0051437;GO:1904668);W5NU11(GO:0071902;GO:0051347;GO:0033674;GO:0043406;GO:0045860);W5NQQ3(GO:0051347;GO:0061098;GO:0033674;GO:0045860);W5QFP0(GO:0071902;GO:0051347;GO:0032147;GO:0043406;GO:0033674;GO:0045860;GO:…	4|34	W5Q1S8(GO:0033674;GO:0071902;GO:0051347;GO:1900020;GO:0045860);W5QAG1(GO:0032147;GO:0033674;GO:0071902;GO:0051347;GO:0043406;GO:0045860;GO:0000187);W5PL95(GO:0033674;GO:0051347;GO:0061098;GO:0045860);W5PQC0(GO:0071902;GO:0051347;GO:1904031;GO:0045737;GO:0033674;GO:0045860)	0.0317828	https://www.ebi.ac.uk/QuickGO/term/GO:0051347
	Delete one protein	positive regulation of transferase activity	biological_process	24|648	W5P9U4(GO:0051347;GO:0051443;GO:0051437;GO:1904668);W5NS93(GO:0051347;GO:0051443;GO:0051437;GO:1904668);W5QE19(GO:0051347;GO:0051443;GO:0051437;GO:1904668);W5QIY3(GO:0051347;GO:0051443;GO:0051437;GO:1904668);W5NU11(GO:0071902;GO:0051347;GO:0033674;GO:0043406;GO:0045860);W5NQQ3(GO:0051347;GO:0061098;GO:0033674;GO:0045860);W5QFP0(GO:0071902;GO:0051347;GO:0032147;GO:0043406;GO:0033674;GO:0045860;GO:…	4|34	W5Q1S8(GO:0033674;GO:0071902;GO:0051347;GO:1900020;GO:0045860);W5QAG1(GO:0032147;GO:0033674;GO:0071902;GO:0051347;GO:0043406;GO:0045860;GO:0000187);W5PL95(GO:0033674;GO:0051347;GO:0061098;GO:0045860);B7TJ15(GO:0071902;GO:0051347;GO:0032147;GO:0043406;GO:0033674;GO:0045860;GO:0000187)	0.0317828	https://www.ebi.ac.uk/QuickGO/term/GO:0051347
	Delete one protein	positive regulation of transferase activity	biological_process	24|648	W5P9U4(GO:0051347;GO:0051443;GO:0051437;GO:1904668);W5NS93(GO:0051347;GO:0051443;GO:0051437;GO:1904668);W5QE19(GO:0051347;GO:0051443;GO:0051437;GO:1904668);W5QIY3(GO:0051347;GO:0051443;GO:0051437;GO:1904668);W5NU11(GO:0071902;GO:0051347;GO:0033674;GO:0043406;GO:0045860);W5NQQ3(GO:0051347;GO:0061098;GO:0033674;GO:0045860);W5QFP0(GO:0071902;GO:0051347;GO:0032147;GO:0043406;GO:0033674;GO:0045860;GO:…	4|34	W5Q1S8(GO:0033674;GO:0071902;GO:0051347;GO:1900020;GO:0045860);W5PL95(GO:0033674;GO:0051347;GO:0061098;GO:0045860);W5PQC0(GO:0071902;GO:0051347;GO:1904031;GO:0045737;GO:0033674;GO:0045860);B7TJ15(GO:0071902;GO:0051347;GO:0032147;GO:0043406;GO:0033674;GO:0045860;GO:0000187)	0.0317828	https://www.ebi.ac.uk/QuickGO/term/GO:0051347
	Delete one protein	positive regulation of transferase activity	biological_process	24|648	W5P9U4(GO:0051347;GO:0051443;GO:0051437;GO:1904668);W5NS93(GO:0051347;GO:0051443;GO:0051437;GO:1904668);W5QE19(GO:0051347;GO:0051443;GO:0051437;GO:1904668);W5QIY3(GO:0051347;GO:0051443;GO:0051437;GO:1904668);W5NU11(GO:0071902;GO:0051347;GO:0033674;GO:0043406;GO:0045860);W5NQQ3(GO:0051347;GO:0061098;GO:0033674;GO:0045860);W5QFP0(GO:0071902;GO:0051347;GO:0032147;GO:0043406;GO:0033674;GO:0045860;GO:…	4|34	W5PL95(GO:0033674;GO:0051347;GO:0061098;GO:0045860);W5QAG1(GO:0032147;GO:0033674;GO:0071902;GO:0051347;GO:0043406;GO:0045860;GO:0000187);W5PQC0(GO:0071902;GO:0051347;GO:1904031;GO:0045737;GO:0033674;GO:0045860);B7TJ15(GO:0071902;GO:0051347;GO:0032147;GO:0043406;GO:0033674;GO:0045860;GO:0000187)	0.0317828	https://www.ebi.ac.uk/QuickGO/term/GO:0051347
GO:0051222	Original data	positive regulation of protein transport	biological_process	17|648	W5Q5H8(GO:0051222;GO:0050714);W5NTW0(GO:0051222;GO:0050715;GO:0050714);W5PW72(GO:1900168;GO:0051222;GO:0050715;GO:0050714);W5QE46(GO:0051222;GO:0090197;GO:0050715;GO:0050714);W5QGY1(GO:0051222;GO:0050714;GO:0050715;GO:2000778);P50414(GO:0090316;GO:0051222;GO:0060391;GO:0042307;GO:0050714;GO:1904591);W5NZU3(GO:0042993;GO:1904591;GO:0051222;GO:0042307;GO:0090316);W5NQ45(GO:0051222;GO:0050714);W5NZ4…	4|35	W5Q1S8(GO:0051222;GO:0090316;GO:0090314);W5QE46(GO:0051222;GO:0090197;GO:0050715;GO:0050714);P62262(GO:0051222;GO:0046827;GO:0090316);B7TJ15(GO:0051222;GO:0050715;GO:0050714;GO:0090316;GO:0002741;GO:2001184;GO:0042307;GO:1904591)	0.0102906	https://www.ebi.ac.uk/QuickGO/term/GO:0051222
	Delete one protein	positive regulation of protein transport	biological_process	17|648	W5Q5H8(GO:0051222;GO:0050714);W5NTW0(GO:0051222;GO:0050715;GO:0050714);W5PW72(GO:1900168;GO:0051222;GO:0050715;GO:0050714);W5QE46(GO:0051222;GO:0090197;GO:0050715;GO:0050714);W5QGY1(GO:0051222;GO:0050714;GO:0050715;GO:2000778);P50414(GO:0090316;GO:0051222;GO:0060391;GO:0042307;GO:0050714;GO:1904591);W5NZU3(GO:0042993;GO:1904591;GO:0051222;GO:0042307;GO:0090316);W5NQ45(GO:0051222;GO:0050714);W5NZ4…	4|34	W5Q1S8(GO:0051222;GO:0090316;GO:0090314);W5QE46(GO:0051222;GO:0090197;GO:0050715;GO:0050714);P62262(GO:0051222;GO:0046827;GO:0090316);B7TJ15(GO:0051222;GO:0050715;GO:0050714;GO:0090316;GO:0002741;GO:2001184;GO:0042307;GO:1904591)	0.00926661	https://www.ebi.ac.uk/QuickGO/term/GO:0051222
	Delete one protein	positive regulation of protein transport	biological_process	17|648	W5Q5H8(GO:0051222;GO:0050714);W5NTW0(GO:0051222;GO:0050715;GO:0050714);W5PW72(GO:1900168;GO:0051222;GO:0050715;GO:0050714);W5QE46(GO:0051222;GO:0090197;GO:0050715;GO:0050714);W5QGY1(GO:0051222;GO:0050714;GO:0050715;GO:2000778);P50414(GO:0090316;GO:0051222;GO:0060391;GO:0042307;GO:0050714;GO:1904591);W5NZU3(GO:0042993;GO:1904591;GO:0051222;GO:0042307;GO:0090316);W5NQ45(GO:0051222;GO:0050714);W5NZ4…	3|34	W5QE46(GO:0051222;GO:0090197;GO:0050715;GO:0050714);P62262(GO:0051222;GO:0046827;GO:0090316);B7TJ15(GO:0051222;GO:0050715;GO:0050714;GO:0090316;GO:0002741;GO:2001184;GO:0042307;GO:1904591)	0.0541745	https://www.ebi.ac.uk/QuickGO/term/GO:0051222
	Delete one protein	positive regulation of protein transport	biological_process	17|648	W5Q5H8(GO:0051222;GO:0050714);W5NTW0(GO:0051222;GO:0050715;GO:0050714);W5PW72(GO:1900168;GO:0051222;GO:0050715;GO:0050714);W5QE46(GO:0051222;GO:0090197;GO:0050715;GO:0050714);W5QGY1(GO:0051222;GO:0050714;GO:0050715;GO:2000778);P50414(GO:0090316;GO:0051222;GO:0060391;GO:0042307;GO:0050714;GO:1904591);W5NZU3(GO:0042993;GO:1904591;GO:0051222;GO:0042307;GO:0090316);W5NQ45(GO:0051222;GO:0050714);W5NZ4…	3|34	W5Q1S8(GO:0051222;GO:0090316;GO:0090314);W5QE46(GO:0051222;GO:0090197;GO:0050715;GO:0050714);P62262(GO:0051222;GO:0046827;GO:0090316)	0.0541745	https://www.ebi.ac.uk/QuickGO/term/GO:0051222
	Delete one protein	positive regulation of protein transport	biological_process	17|648	W5Q5H8(GO:0051222;GO:0050714);W5NTW0(GO:0051222;GO:0050715;GO:0050714);W5PW72(GO:1900168;GO:0051222;GO:0050715;GO:0050714);W5QE46(GO:0051222;GO:0090197;GO:0050715;GO:0050714);W5QGY1(GO:0051222;GO:0050714;GO:0050715;GO:2000778);P50414(GO:0090316;GO:0051222;GO:0060391;GO:0042307;GO:0050714;GO:1904591);W5NZU3(GO:0042993;GO:1904591;GO:0051222;GO:0042307;GO:0090316);W5NQ45(GO:0051222;GO:0050714);W5NZ4…	3|34	W5Q1S8(GO:0051222;GO:0090316;GO:0090314);W5QE46(GO:0051222;GO:0090197;GO:0050715;GO:0050714);B7TJ15(GO:0051222;GO:0050715;GO:0050714;GO:0090316;GO:0002741;GO:2001184;GO:0042307;GO:1904591)	0.0541745	https://www.ebi.ac.uk/QuickGO/term/GO:0051222
	Delete one protein	positive regulation of protein transport	biological_process	17|648	W5Q5H8(GO:0051222;GO:0050714);W5NTW0(GO:0051222;GO:0050715;GO:0050714);W5PW72(GO:1900168;GO:0051222;GO:0050715;GO:0050714);W5QE46(GO:0051222;GO:0090197;GO:0050715;GO:0050714);W5QGY1(GO:0051222;GO:0050714;GO:0050715;GO:2000778);P50414(GO:0090316;GO:0051222;GO:0060391;GO:0042307;GO:0050714;GO:1904591);W5NZU3(GO:0042993;GO:1904591;GO:0051222;GO:0042307;GO:0090316);W5NQ45(GO:0051222;GO:0050714);W5NZ4…	3|34	W5Q1S8(GO:0051222;GO:0090316;GO:0090314);P62262(GO:0051222;GO:0046827;GO:0090316);B7TJ15(GO:0051222;GO:0050715;GO:0050714;GO:0090316;GO:0002741;GO:2001184;GO:0042307;GO:1904591)	0.0541745	https://www.ebi.ac.uk/QuickGO/term/GO:0051222
GO:0071902	Original data	positive regulation of protein serine/threonine kinase activity	biological_process	12|648	W5NU11(GO:0071902;GO:0043406);W5QH34(GO:0071902;GO:2000481);W5PQC0(GO:0071902;GO:0045737);Q9XT27(GO:0071902;GO:0045737);W5NX91(GO:0071902;GO:0043406;GO:0000187);W5QFP0(GO:0071902;GO:0043406;GO:0000187);P50414(GO:0071902;GO:0043406);W5Q1S8(GO:0071902;GO:1900020);W5QAG1(GO:0071902;GO:0043406;GO:0000187);W5NTD9(GO:0071902;GO:0007250);B7TJ15(GO:0071902;GO:0043406;GO:0000187);W5P8R4(GO:0071902)	4|35	W5Q1S8(GO:0071902;GO:1900020);W5QAG1(GO:0071902;GO:0043406;GO:0000187);W5PQC0(GO:0071902;GO:0045737);B7TJ15(GO:0071902;GO:0043406;GO:0000187)	0.00260205	https://www.ebi.ac.uk/QuickGO/term/GO:0071902
	Delete one protein	positive regulation of protein serine/threonine kinase activity	biological_process	12|648	W5NU11(GO:0071902;GO:0043406);W5QH34(GO:0071902;GO:2000481);W5PQC0(GO:0071902;GO:0045737);Q9XT27(GO:0071902;GO:0045737);W5NX91(GO:0071902;GO:0043406;GO:0000187);W5QFP0(GO:0071902;GO:0043406;GO:0000187);P50414(GO:0071902;GO:0043406);W5Q1S8(GO:0071902;GO:1900020);W5QAG1(GO:0071902;GO:0043406;GO:0000187);W5NTD9(GO:0071902;GO:0007250);B7TJ15(GO:0071902;GO:0043406;GO:0000187);W5P8R4(GO:0071902)	4|34	W5Q1S8(GO:0071902;GO:1900020);W5QAG1(GO:0071902;GO:0043406;GO:0000187);W5PQC0(GO:0071902;GO:0045737);B7TJ15(GO:0071902;GO:0043406;GO:0000187)	0.00232841	https://www.ebi.ac.uk/QuickGO/term/GO:0071902
	Delete one protein	positive regulation of protein serine/threonine kinase activity	biological_process	12|648	W5NU11(GO:0071902;GO:0043406);W5QH34(GO:0071902;GO:2000481);W5PQC0(GO:0071902;GO:0045737);Q9XT27(GO:0071902;GO:0045737);W5NX91(GO:0071902;GO:0043406;GO:0000187);W5QFP0(GO:0071902;GO:0043406;GO:0000187);P50414(GO:0071902;GO:0043406);W5Q1S8(GO:0071902;GO:1900020);W5QAG1(GO:0071902;GO:0043406;GO:0000187);W5NTD9(GO:0071902;GO:0007250);B7TJ15(GO:0071902;GO:0043406;GO:0000187);W5P8R4(GO:0071902)	3|34	W5QAG1(GO:0071902;GO:0043406;GO:0000187);W5PQC0(GO:0071902;GO:0045737);B7TJ15(GO:0071902;GO:0043406;GO:0000187)	0.0209964	https://www.ebi.ac.uk/QuickGO/term/GO:0071902
	Delete one protein	positive regulation of protein serine/threonine kinase activity	biological_process	12|648	W5NU11(GO:0071902;GO:0043406);W5QH34(GO:0071902;GO:2000481);W5PQC0(GO:0071902;GO:0045737);Q9XT27(GO:0071902;GO:0045737);W5NX91(GO:0071902;GO:0043406;GO:0000187);W5QFP0(GO:0071902;GO:0043406;GO:0000187);P50414(GO:0071902;GO:0043406);W5Q1S8(GO:0071902;GO:1900020);W5QAG1(GO:0071902;GO:0043406;GO:0000187);W5NTD9(GO:0071902;GO:0007250);B7TJ15(GO:0071902;GO:0043406;GO:0000187);W5P8R4(GO:0071902)	3|34	W5Q1S8(GO:0071902;GO:1900020);W5QAG1(GO:0071902;GO:0043406;GO:0000187);W5PQC0(GO:0071902;GO:0045737)	0.0209964	https://www.ebi.ac.uk/QuickGO/term/GO:0071902
	Delete one protein	positive regulation of protein serine/threonine kinase activity	biological_process	12|648	W5NU11(GO:0071902;GO:0043406);W5QH34(GO:0071902;GO:2000481);W5PQC0(GO:0071902;GO:0045737);Q9XT27(GO:0071902;GO:0045737);W5NX91(GO:0071902;GO:0043406;GO:0000187);W5QFP0(GO:0071902;GO:0043406;GO:0000187);P50414(GO:0071902;GO:0043406);W5Q1S8(GO:0071902;GO:1900020);W5QAG1(GO:0071902;GO:0043406;GO:0000187);W5NTD9(GO:0071902;GO:0007250);B7TJ15(GO:0071902;GO:0043406;GO:0000187);W5P8R4(GO:0071902)	3|34	W5Q1S8(GO:0071902;GO:1900020);W5QAG1(GO:0071902;GO:0043406;GO:0000187);B7TJ15(GO:0071902;GO:0043406;GO:0000187)	0.0209964	https://www.ebi.ac.uk/QuickGO/term/GO:0071902
	Delete one protein	positive regulation of protein serine/threonine kinase activity	biological_process	12|648	W5NU11(GO:0071902;GO:0043406);W5QH34(GO:0071902;GO:2000481);W5PQC0(GO:0071902;GO:0045737);Q9XT27(GO:0071902;GO:0045737);W5NX91(GO:0071902;GO:0043406;GO:0000187);W5QFP0(GO:0071902;GO:0043406;GO:0000187);P50414(GO:0071902;GO:0043406);W5Q1S8(GO:0071902;GO:1900020);W5QAG1(GO:0071902;GO:0043406;GO:0000187);W5NTD9(GO:0071902;GO:0007250);B7TJ15(GO:0071902;GO:0043406;GO:0000187);W5P8R4(GO:0071902)	3|34	W5Q1S8(GO:0071902;GO:1900020);W5PQC0(GO:0071902;GO:0045737);B7TJ15(GO:0071902;GO:0043406;GO:0000187)	0.0209964	https://www.ebi.ac.uk/QuickGO/term/GO:0071902
GO:0045860	Original data	positive regulation of protein kinase activity	biological_process	18|648	W5NU11(GO:0071902;GO:0043406;GO:0045860);W5QH34(GO:0071902;GO:2000481;GO:0045860);W5NQQ3(GO:0061098;GO:0045860);W5PQC0(GO:0071902;GO:1904031;GO:0045737;GO:0045860);Q9XT27(GO:0071902;GO:1904031;GO:0045737;GO:0045860);W5NX91(GO:0071902;GO:0032147;GO:0043406;GO:0045860;GO:0000187);W5QFP0(GO:0071902;GO:0032147;GO:0043406;GO:0045860;GO:0000187);P50414(GO:0071902;GO:0043406;GO:0045860);W5PTV7(GO:006109…	5|35	W5Q1S8(GO:0071902;GO:1900020;GO:0045860);W5QAG1(GO:0032147;GO:0071902;GO:0043406;GO:0045860;GO:0000187);W5PL95(GO:0061098;GO:0045860);W5PQC0(GO:0071902;GO:1904031;GO:0045737;GO:0045860);B7TJ15(GO:0071902;GO:0032147;GO:0043406;GO:0045860;GO:0000187)	0.0017711	https://www.ebi.ac.uk/QuickGO/term/GO:0045860
	Delete one protein	positive regulation of protein kinase activity	biological_process	18|648	W5NU11(GO:0071902;GO:0043406;GO:0045860);W5QH34(GO:0071902;GO:2000481;GO:0045860);W5NQQ3(GO:0061098;GO:0045860);W5PQC0(GO:0071902;GO:1904031;GO:0045737;GO:0045860);Q9XT27(GO:0071902;GO:1904031;GO:0045737;GO:0045860);W5NX91(GO:0071902;GO:0032147;GO:0043406;GO:0045860;GO:0000187);W5QFP0(GO:0071902;GO:0032147;GO:0043406;GO:0045860;GO:0000187);P50414(GO:0071902;GO:0043406;GO:0045860);W5PTV7(GO:006109…	5|34	W5Q1S8(GO:0071902;GO:1900020;GO:0045860);W5QAG1(GO:0032147;GO:0071902;GO:0043406;GO:0045860;GO:0000187);W5PL95(GO:0061098;GO:0045860);W5PQC0(GO:0071902;GO:1904031;GO:0045737;GO:0045860);B7TJ15(GO:0071902;GO:0032147;GO:0043406;GO:0045860;GO:0000187)	0.00154473	https://www.ebi.ac.uk/QuickGO/term/GO:0045860
	Delete one protein	positive regulation of protein kinase activity	biological_process	18|648	W5NU11(GO:0071902;GO:0043406;GO:0045860);W5QH34(GO:0071902;GO:2000481;GO:0045860);W5NQQ3(GO:0061098;GO:0045860);W5PQC0(GO:0071902;GO:1904031;GO:0045737;GO:0045860);Q9XT27(GO:0071902;GO:1904031;GO:0045737;GO:0045860);W5NX91(GO:0071902;GO:0032147;GO:0043406;GO:0045860;GO:0000187);W5QFP0(GO:0071902;GO:0032147;GO:0043406;GO:0045860;GO:0000187);P50414(GO:0071902;GO:0043406;GO:0045860);W5PTV7(GO:006109…	4|34	W5Q1S8(GO:0071902;GO:1900020;GO:0045860);W5QAG1(GO:0032147;GO:0071902;GO:0043406;GO:0045860;GO:0000187);W5PQC0(GO:0071902;GO:1904031;GO:0045737;GO:0045860);B7TJ15(GO:0071902;GO:0032147;GO:0043406;GO:0045860;GO:0000187)	0.0114729	https://www.ebi.ac.uk/QuickGO/term/GO:0045860
	Delete one protein	positive regulation of protein kinase activity	biological_process	18|648	W5NU11(GO:0071902;GO:0043406;GO:0045860);W5QH34(GO:0071902;GO:2000481;GO:0045860);W5NQQ3(GO:0061098;GO:0045860);W5PQC0(GO:0071902;GO:1904031;GO:0045737;GO:0045860);Q9XT27(GO:0071902;GO:1904031;GO:0045737;GO:0045860);W5NX91(GO:0071902;GO:0032147;GO:0043406;GO:0045860;GO:0000187);W5QFP0(GO:0071902;GO:0032147;GO:0043406;GO:0045860;GO:0000187);P50414(GO:0071902;GO:0043406;GO:0045860);W5PTV7(GO:006109…	4|34	W5Q1S8(GO:0071902;GO:1900020;GO:0045860);W5QAG1(GO:0032147;GO:0071902;GO:0043406;GO:0045860;GO:0000187);W5PL95(GO:0061098;GO:0045860);W5PQC0(GO:0071902;GO:1904031;GO:0045737;GO:0045860)	0.0114729	https://www.ebi.ac.uk/QuickGO/term/GO:0045860
	Delete one protein	positive regulation of protein kinase activity	biological_process	18|648	W5NU11(GO:0071902;GO:0043406;GO:0045860);W5QH34(GO:0071902;GO:2000481;GO:0045860);W5NQQ3(GO:0061098;GO:0045860);W5PQC0(GO:0071902;GO:1904031;GO:0045737;GO:0045860);Q9XT27(GO:0071902;GO:1904031;GO:0045737;GO:0045860);W5NX91(GO:0071902;GO:0032147;GO:0043406;GO:0045860;GO:0000187);W5QFP0(GO:0071902;GO:0032147;GO:0043406;GO:0045860;GO:0000187);P50414(GO:0071902;GO:0043406;GO:0045860);W5PTV7(GO:006109…	4|34	W5Q1S8(GO:0071902;GO:1900020;GO:0045860);W5QAG1(GO:0032147;GO:0071902;GO:0043406;GO:0045860;GO:0000187);W5PL95(GO:0061098;GO:0045860);B7TJ15(GO:0071902;GO:0032147;GO:0043406;GO:0045860;GO:0000187)	0.0114729	https://www.ebi.ac.uk/QuickGO/term/GO:0045860
	Delete one protein	positive regulation of protein kinase activity	biological_process	18|648	W5NU11(GO:0071902;GO:0043406;GO:0045860);W5QH34(GO:0071902;GO:2000481;GO:0045860);W5NQQ3(GO:0061098;GO:0045860);W5PQC0(GO:0071902;GO:1904031;GO:0045737;GO:0045860);Q9XT27(GO:0071902;GO:1904031;GO:0045737;GO:0045860);W5NX91(GO:0071902;GO:0032147;GO:0043406;GO:0045860;GO:0000187);W5QFP0(GO:0071902;GO:0032147;GO:0043406;GO:0045860;GO:0000187);P50414(GO:0071902;GO:0043406;GO:0045860);W5PTV7(GO:006109…	4|34	W5Q1S8(GO:0071902;GO:1900020;GO:0045860);W5PL95(GO:0061098;GO:0045860);W5PQC0(GO:0071902;GO:1904031;GO:0045737;GO:0045860);B7TJ15(GO:0071902;GO:0032147;GO:0043406;GO:0045860;GO:0000187)	0.0114729	https://www.ebi.ac.uk/QuickGO/term/GO:0045860
	Delete one protein	positive regulation of protein kinase activity	biological_process	18|648	W5NU11(GO:0071902;GO:0043406;GO:0045860);W5QH34(GO:0071902;GO:2000481;GO:0045860);W5NQQ3(GO:0061098;GO:0045860);W5PQC0(GO:0071902;GO:1904031;GO:0045737;GO:0045860);Q9XT27(GO:0071902;GO:1904031;GO:0045737;GO:0045860);W5NX91(GO:0071902;GO:0032147;GO:0043406;GO:0045860;GO:0000187);W5QFP0(GO:0071902;GO:0032147;GO:0043406;GO:0045860;GO:0000187);P50414(GO:0071902;GO:0043406;GO:0045860);W5PTV7(GO:006109…	4|34	W5PL95(GO:0061098;GO:0045860);W5QAG1(GO:0032147;GO:0071902;GO:0043406;GO:0045860;GO:0000187);W5PQC0(GO:0071902;GO:1904031;GO:0045737;GO:0045860);B7TJ15(GO:0071902;GO:0032147;GO:0043406;GO:0045860;GO:0000187)	0.0114729	https://www.ebi.ac.uk/QuickGO/term/GO:0045860
GO:0033674	Original data	positive regulation of kinase activity	biological_process	20|648	W5PQC0(GO:0071902;GO:1904031;GO:0045737;GO:0033674;GO:0045860);W5NU11(GO:0071902;GO:0033674;GO:0043406;GO:0045860);W5QH34(GO:0071902;GO:0033674;GO:2000481;GO:0045860);W5NQQ3(GO:0061098;GO:0033674;GO:0045860);W5P996(GO:0033674;GO:0090218;GO:0043552);W5Q1S8(GO:0033674;GO:0071902;GO:1900020;GO:0045860);W5NX91(GO:0071902;GO:0032147;GO:0043406;GO:0033674;GO:0045860;GO:0000187);W5QFP0(GO:0071902;GO:003…	5|35	W5Q1S8(GO:0033674;GO:0071902;GO:1900020;GO:0045860);W5QAG1(GO:0032147;GO:0033674;GO:0071902;GO:0043406;GO:0045860;GO:0000187);W5PL95(GO:0033674;GO:0061098;GO:0045860);W5PQC0(GO:0071902;GO:1904031;GO:0045737;GO:0033674;GO:0045860);B7TJ15(GO:0071902;GO:0032147;GO:0043406;GO:0033674;GO:0045860;GO:0000187)	0.00296025	https://www.ebi.ac.uk/QuickGO/term/GO:0033674
	Delete one protein	positive regulation of kinase activity	biological_process	20|648	W5PQC0(GO:0071902;GO:1904031;GO:0045737;GO:0033674;GO:0045860);W5NU11(GO:0071902;GO:0033674;GO:0043406;GO:0045860);W5QH34(GO:0071902;GO:0033674;GO:2000481;GO:0045860);W5NQQ3(GO:0061098;GO:0033674;GO:0045860);W5P996(GO:0033674;GO:0090218;GO:0043552);W5Q1S8(GO:0033674;GO:0071902;GO:1900020;GO:0045860);W5NX91(GO:0071902;GO:0032147;GO:0043406;GO:0033674;GO:0045860;GO:0000187);W5QFP0(GO:0071902;GO:003…	5|34	W5Q1S8(GO:0033674;GO:0071902;GO:1900020;GO:0045860);W5QAG1(GO:0032147;GO:0033674;GO:0071902;GO:0043406;GO:0045860;GO:0000187);W5PL95(GO:0033674;GO:0061098;GO:0045860);W5PQC0(GO:0071902;GO:1904031;GO:0045737;GO:0033674;GO:0045860);B7TJ15(GO:0071902;GO:0032147;GO:0043406;GO:0033674;GO:0045860;GO:0000187)	0.00258873	https://www.ebi.ac.uk/QuickGO/term/GO:0033674
	Delete one protein	positive regulation of kinase activity	biological_process	20|648	W5PQC0(GO:0071902;GO:1904031;GO:0045737;GO:0033674;GO:0045860);W5NU11(GO:0071902;GO:0033674;GO:0043406;GO:0045860);W5QH34(GO:0071902;GO:0033674;GO:2000481;GO:0045860);W5NQQ3(GO:0061098;GO:0033674;GO:0045860);W5P996(GO:0033674;GO:0090218;GO:0043552);W5Q1S8(GO:0033674;GO:0071902;GO:1900020;GO:0045860);W5NX91(GO:0071902;GO:0032147;GO:0043406;GO:0033674;GO:0045860;GO:0000187);W5QFP0(GO:0071902;GO:003…	4|34	W5Q1S8(GO:0033674;GO:0071902;GO:1900020;GO:0045860);W5QAG1(GO:0032147;GO:0033674;GO:0071902;GO:0043406;GO:0045860;GO:0000187);W5PQC0(GO:0071902;GO:1904031;GO:0045737;GO:0033674;GO:0045860);B7TJ15(GO:0071902;GO:0032147;GO:0043406;GO:0033674;GO:0045860;GO:0000187)	0.0168457	https://www.ebi.ac.uk/QuickGO/term/GO:0033674
	Delete one protein	positive regulation of kinase activity	biological_process	20|648	W5PQC0(GO:0071902;GO:1904031;GO:0045737;GO:0033674;GO:0045860);W5NU11(GO:0071902;GO:0033674;GO:0043406;GO:0045860);W5QH34(GO:0071902;GO:0033674;GO:2000481;GO:0045860);W5NQQ3(GO:0061098;GO:0033674;GO:0045860);W5P996(GO:0033674;GO:0090218;GO:0043552);W5Q1S8(GO:0033674;GO:0071902;GO:1900020;GO:0045860);W5NX91(GO:0071902;GO:0032147;GO:0043406;GO:0033674;GO:0045860;GO:0000187);W5QFP0(GO:0071902;GO:003…	4|34	W5Q1S8(GO:0033674;GO:0071902;GO:1900020;GO:0045860);W5QAG1(GO:0032147;GO:0033674;GO:0071902;GO:0043406;GO:0045860;GO:0000187);W5PL95(GO:0033674;GO:0061098;GO:0045860);W5PQC0(GO:0071902;GO:1904031;GO:0045737;GO:0033674;GO:0045860)	0.0168457	https://www.ebi.ac.uk/QuickGO/term/GO:0033674
	Delete one protein	positive regulation of kinase activity	biological_process	20|648	W5PQC0(GO:0071902;GO:1904031;GO:0045737;GO:0033674;GO:0045860);W5NU11(GO:0071902;GO:0033674;GO:0043406;GO:0045860);W5QH34(GO:0071902;GO:0033674;GO:2000481;GO:0045860);W5NQQ3(GO:0061098;GO:0033674;GO:0045860);W5P996(GO:0033674;GO:0090218;GO:0043552);W5Q1S8(GO:0033674;GO:0071902;GO:1900020;GO:0045860);W5NX91(GO:0071902;GO:0032147;GO:0043406;GO:0033674;GO:0045860;GO:0000187);W5QFP0(GO:0071902;GO:003…	4|34	W5Q1S8(GO:0033674;GO:0071902;GO:1900020;GO:0045860);W5QAG1(GO:0032147;GO:0033674;GO:0071902;GO:0043406;GO:0045860;GO:0000187);W5PL95(GO:0033674;GO:0061098;GO:0045860);B7TJ15(GO:0071902;GO:0032147;GO:0043406;GO:0033674;GO:0045860;GO:0000187)	0.0168457	https://www.ebi.ac.uk/QuickGO/term/GO:0033674
	Delete one protein	positive regulation of kinase activity	biological_process	20|648	W5PQC0(GO:0071902;GO:1904031;GO:0045737;GO:0033674;GO:0045860);W5NU11(GO:0071902;GO:0033674;GO:0043406;GO:0045860);W5QH34(GO:0071902;GO:0033674;GO:2000481;GO:0045860);W5NQQ3(GO:0061098;GO:0033674;GO:0045860);W5P996(GO:0033674;GO:0090218;GO:0043552);W5Q1S8(GO:0033674;GO:0071902;GO:1900020;GO:0045860);W5NX91(GO:0071902;GO:0032147;GO:0043406;GO:0033674;GO:0045860;GO:0000187);W5QFP0(GO:0071902;GO:003…	4|34	W5Q1S8(GO:0033674;GO:0071902;GO:1900020;GO:0045860);W5PL95(GO:0033674;GO:0061098;GO:0045860);W5PQC0(GO:0071902;GO:1904031;GO:0045737;GO:0033674;GO:0045860);B7TJ15(GO:0071902;GO:0032147;GO:0043406;GO:0033674;GO:0045860;GO:0000187)	0.0168457	https://www.ebi.ac.uk/QuickGO/term/GO:0033674
	Delete one protein	positive regulation of kinase activity	biological_process	20|648	W5PQC0(GO:0071902;GO:1904031;GO:0045737;GO:0033674;GO:0045860);W5NU11(GO:0071902;GO:0033674;GO:0043406;GO:0045860);W5QH34(GO:0071902;GO:0033674;GO:2000481;GO:0045860);W5NQQ3(GO:0061098;GO:0033674;GO:0045860);W5P996(GO:0033674;GO:0090218;GO:0043552);W5Q1S8(GO:0033674;GO:0071902;GO:1900020;GO:0045860);W5NX91(GO:0071902;GO:0032147;GO:0043406;GO:0033674;GO:0045860;GO:0000187);W5QFP0(GO:0071902;GO:003…	4|34	W5PL95(GO:0033674;GO:0061098;GO:0045860);W5QAG1(GO:0032147;GO:0033674;GO:0071902;GO:0043406;GO:0045860;GO:0000187);W5PQC0(GO:0071902;GO:1904031;GO:0045737;GO:0033674;GO:0045860);B7TJ15(GO:0071902;GO:0032147;GO:0043406;GO:0033674;GO:0045860;GO:0000187)	0.0168457	https://www.ebi.ac.uk/QuickGO/term/GO:0033674
GO:0032388	Original data	positive regulation of intracellular transport	biological_process	10|648	W5QBD7(GO:0032388;GO:1901030;GO:1900740);W5NZU3(GO:0032388;GO:0042993;GO:1903651;GO:0042307;GO:0046824;GO:0090316);P50414(GO:0032388;GO:0090316;GO:0046824;GO:0060391;GO:0042307;GO:1903651);W5P303(GO:0032388;GO:1901030;GO:1900740);W5Q1S8(GO:0010524;GO:0032388;GO:0051281;GO:1903651;GO:0090316;GO:0090314);P62262(GO:0032388;GO:0046824;GO:1901030;GO:1900740;GO:1903651;GO:0046827;GO:0090316);W5PVU5(GO:…	3|35	W5Q1S8(GO:0010524;GO:0032388;GO:0051281;GO:1903651;GO:0090316;GO:0090314);P62262(GO:0032388;GO:0046824;GO:1901030;GO:1900740;GO:1903651;GO:0046827;GO:0090316);B7TJ15(GO:0032388;GO:0046824;GO:0090316;GO:0042307;GO:1903651)	0.0133583	https://www.ebi.ac.uk/QuickGO/term/GO:0032388
	Delete one protein	positive regulation of intracellular transport	biological_process	10|648	W5QBD7(GO:0032388;GO:1901030;GO:1900740);W5NZU3(GO:0032388;GO:0042993;GO:1903651;GO:0042307;GO:0046824;GO:0090316);P50414(GO:0032388;GO:0090316;GO:0046824;GO:0060391;GO:0042307;GO:1903651);W5P303(GO:0032388;GO:1901030;GO:1900740);W5Q1S8(GO:0010524;GO:0032388;GO:0051281;GO:1903651;GO:0090316;GO:0090314);P62262(GO:0032388;GO:0046824;GO:1901030;GO:1900740;GO:1903651;GO:0046827;GO:0090316);W5PVU5(GO:…	3|34	W5Q1S8(GO:0010524;GO:0032388;GO:0051281;GO:1903651;GO:0090316;GO:0090314);P62262(GO:0032388;GO:0046824;GO:1901030;GO:1900740;GO:1903651;GO:0046827;GO:0090316);B7TJ15(GO:0032388;GO:0046824;GO:0090316;GO:0042307;GO:1903651)	0.0123156	https://www.ebi.ac.uk/QuickGO/term/GO:0032388
GO:0090316	Original data	positive regulation of intracellular protein transport	biological_process	7|648	W5NZU3(GO:0042993;GO:0042307;GO:0090316);P50414(GO:0090316;GO:0060391;GO:0042307);W5Q1S8(GO:0090316;GO:0090314);P62262(GO:0046827;GO:0090316);W5PVU5(GO:0090316;GO:1903955);B7TJ15(GO:0090316;GO:0042307);W5Q7R8(GO:0042307;GO:0090316)	3|35	W5Q1S8(GO:0090316;GO:0090314);P62262(GO:0046827;GO:0090316);B7TJ15(GO:0090316;GO:0042307)	0.00436197	https://www.ebi.ac.uk/QuickGO/term/GO:0090316
	Delete one protein	positive regulation of intracellular protein transport	biological_process	7|648	W5NZU3(GO:0042993;GO:0042307;GO:0090316);P50414(GO:0090316;GO:0060391;GO:0042307);W5Q1S8(GO:0090316;GO:0090314);P62262(GO:0046827;GO:0090316);W5PVU5(GO:0090316;GO:1903955);B7TJ15(GO:0090316;GO:0042307);W5Q7R8(GO:0042307;GO:0090316)	3|34	W5Q1S8(GO:0090316;GO:0090314);P62262(GO:0046827;GO:0090316);B7TJ15(GO:0090316;GO:0042307)	0.00400727	https://www.ebi.ac.uk/QuickGO/term/GO:0090316
	Delete one protein	positive regulation of intracellular protein transport	biological_process	7|648	W5NZU3(GO:0042993;GO:0042307;GO:0090316);P50414(GO:0090316;GO:0060391;GO:0042307);W5Q1S8(GO:0090316;GO:0090314);P62262(GO:0046827;GO:0090316);W5PVU5(GO:0090316;GO:1903955);B7TJ15(GO:0090316;GO:0042307);W5Q7R8(GO:0042307;GO:0090316)	2|34	W5Q1S8(GO:0090316;GO:0090314);P62262(GO:0046827;GO:0090316)	0.0475645	https://www.ebi.ac.uk/QuickGO/term/GO:0090316
	Delete one protein	positive regulation of intracellular protein transport	biological_process	7|648	W5NZU3(GO:0042993;GO:0042307;GO:0090316);P50414(GO:0090316;GO:0060391;GO:0042307);W5Q1S8(GO:0090316;GO:0090314);P62262(GO:0046827;GO:0090316);W5PVU5(GO:0090316;GO:1903955);B7TJ15(GO:0090316;GO:0042307);W5Q7R8(GO:0042307;GO:0090316)	2|34	W5Q1S8(GO:0090316;GO:0090314);B7TJ15(GO:0090316;GO:0042307)	0.0475645	https://www.ebi.ac.uk/QuickGO/term/GO:0090316
	Delete one protein	positive regulation of intracellular protein transport	biological_process	7|648	W5NZU3(GO:0042993;GO:0042307;GO:0090316);P50414(GO:0090316;GO:0060391;GO:0042307);W5Q1S8(GO:0090316;GO:0090314);P62262(GO:0046827;GO:0090316);W5PVU5(GO:0090316;GO:1903955);B7TJ15(GO:0090316;GO:0042307);W5Q7R8(GO:0042307;GO:0090316)	2|34	P62262(GO:0046827;GO:0090316);B7TJ15(GO:0090316;GO:0042307)	0.0475645	https://www.ebi.ac.uk/QuickGO/term/GO:0090316
GO:0032846	Original data	positive regulation of homeostatic process	biological_process	5|648	W5PK31(GO:0032846;GO:0045780);W5PTU7(GO:0032849;GO:0032846);W5QGG0(GO:0032846;GO:0045780);W5Q1S8(GO:0010524;GO:0032846;GO:0051281);B7TJ15(GO:0032846;GO:0045648)	3|35	W5Q1S8(GO:0010524;GO:0032846;GO:0051281);B7TJ15(GO:0032846;GO:0045648);W5PK31(GO:0032846;GO:0045780)	0.00134411	https://www.ebi.ac.uk/QuickGO/term/GO:0032846
	Delete one protein	positive regulation of homeostatic process	biological_process	5|648	W5PK31(GO:0032846;GO:0045780);W5PTU7(GO:0032849;GO:0032846);W5QGG0(GO:0032846;GO:0045780);W5Q1S8(GO:0010524;GO:0032846;GO:0051281);B7TJ15(GO:0032846;GO:0045648)	3|34	W5Q1S8(GO:0010524;GO:0032846;GO:0051281);B7TJ15(GO:0032846;GO:0045648);W5PK31(GO:0032846;GO:0045780)	0.00123187	https://www.ebi.ac.uk/QuickGO/term/GO:0032846
	Delete one protein	positive regulation of homeostatic process	biological_process	5|648	W5PK31(GO:0032846;GO:0045780);W5PTU7(GO:0032849;GO:0032846);W5QGG0(GO:0032846;GO:0045780);W5Q1S8(GO:0010524;GO:0032846;GO:0051281);B7TJ15(GO:0032846;GO:0045648)	2|34	W5Q1S8(GO:0010524;GO:0032846;GO:0051281);W5PK31(GO:0032846;GO:0045780)	0.0242048	https://www.ebi.ac.uk/QuickGO/term/GO:0032846
	Delete one protein	positive regulation of homeostatic process	biological_process	5|648	W5PK31(GO:0032846;GO:0045780);W5PTU7(GO:0032849;GO:0032846);W5QGG0(GO:0032846;GO:0045780);W5Q1S8(GO:0010524;GO:0032846;GO:0051281);B7TJ15(GO:0032846;GO:0045648)	2|34	W5PK31(GO:0032846;GO:0045780);B7TJ15(GO:0032846;GO:0045648)	0.0242048	https://www.ebi.ac.uk/QuickGO/term/GO:0032846
GO:1903651	Original data	positive regulation of cytoplasmic transport	biological_process	8|648	W5NZU3(GO:0042993;GO:1903651;GO:0042307;GO:0046824);P50414(GO:0046824;GO:0060391;GO:0042307;GO:1903651);W5Q1S8(GO:0010524;GO:0051281;GO:1903651);P62262(GO:0046824;GO:1903651;GO:0046827);W5PVU5(GO:1903651;GO:1903955);B7TJ15(GO:0046824;GO:0042307;GO:1903651);W5Q7R8(GO:1903651;GO:0042307;GO:0046824);W5P4R1(GO:1903651;GO:2000643)	3|35	W5Q1S8(GO:0010524;GO:0051281;GO:1903651);P62262(GO:0046824;GO:1903651;GO:0046827);B7TJ15(GO:0046824;GO:0042307;GO:1903651)	0.00672092	https://www.ebi.ac.uk/QuickGO/term/GO:1903651
	Delete one protein	positive regulation of cytoplasmic transport	biological_process	8|648	W5NZU3(GO:0042993;GO:1903651;GO:0042307;GO:0046824);P50414(GO:0046824;GO:0060391;GO:0042307;GO:1903651);W5Q1S8(GO:0010524;GO:0051281;GO:1903651);P62262(GO:0046824;GO:1903651;GO:0046827);W5PVU5(GO:1903651;GO:1903955);B7TJ15(GO:0046824;GO:0042307;GO:1903651);W5Q7R8(GO:1903651;GO:0042307;GO:0046824);W5P4R1(GO:1903651;GO:2000643)	3|34	W5Q1S8(GO:0010524;GO:0051281;GO:1903651);P62262(GO:0046824;GO:1903651;GO:0046827);B7TJ15(GO:0046824;GO:0042307;GO:1903651)	0.00618174	https://www.ebi.ac.uk/QuickGO/term/GO:1903651
GO:0000165	Original data	MAPK cascade	biological_process	10|648	W5QIY3(GO:0000165);W5P9U4(GO:0000165);W5NX91(GO:0000165;GO:0007254;GO:0051403);P50414(GO:0000165);W5P303(GO:0000165);W5NS93(GO:0000165);P62262(GO:0000165);W5QE19(GO:0000165);B7TJ15(GO:0000165;GO:0038066;GO:0051403);W5QAG1(GO:0000165;GO:0070375)	3|35	P62262(GO:0000165);W5QAG1(GO:0000165;GO:0070375);B7TJ15(GO:0000165;GO:0038066;GO:0051403)	0.0133583	https://www.ebi.ac.uk/QuickGO/term/GO:0000165
	Delete one protein	MAPK cascade	biological_process	10|648	W5QIY3(GO:0000165);W5P9U4(GO:0000165);W5NX91(GO:0000165;GO:0007254;GO:0051403);P50414(GO:0000165);W5P303(GO:0000165);W5NS93(GO:0000165);P62262(GO:0000165);W5QE19(GO:0000165);B7TJ15(GO:0000165;GO:0038066;GO:0051403);W5QAG1(GO:0000165;GO:0070375)	3|34	P62262(GO:0000165);W5QAG1(GO:0000165;GO:0070375);B7TJ15(GO:0000165;GO:0038066;GO:0051403)	0.0123156	https://www.ebi.ac.uk/QuickGO/term/GO:0000165
GO:0033554	Original data	cellular response to stress	biological_process	24|648	W5P0Y6(GO:0061418;GO:0061419;GO:0043620;GO:0033554;GO:0043618;GO:0036003);W5PMM2(GO:0033554;GO:0034976);W5Q7T8(GO:0033554;GO:0034976);W5PUJ2(GO:0009267;GO:0033554);W5QFP0(GO:0033554;GO:0034976);C8BKC5(GO:0034599;GO:0033554);W5QAG1(GO:0033554;GO:0071499;GO:0071498);C6JUQ0(GO:0034976;GO:0033554);B3SZS4(GO:0033554;GO:0006974;GO:0000077);W5PTR5(GO:0006983;GO:0033554;GO:0009267;GO:0042149;GO:0034976);…	5|35	W5NQN3(GO:0031102;GO:0033554);W5QAG1(GO:0033554;GO:0071499;GO:0071498);P62262(GO:0034605;GO:0033554);W5PSK1(GO:0033554;GO:0071456;GO:0034976);B7TJ15(GO:0006974;GO:0090400;GO:0031098;GO:0033554;GO:0000077;GO:0038066;GO:0051403;GO:0042770;GO:0090398)	0.00692412	https://www.ebi.ac.uk/QuickGO/term/GO:0033554
	Delete one protein	cellular response to stress	biological_process	24|648	W5P0Y6(GO:0061418;GO:0061419;GO:0043620;GO:0033554;GO:0043618;GO:0036003);W5PMM2(GO:0033554;GO:0034976);W5Q7T8(GO:0033554;GO:0034976);W5PUJ2(GO:0009267;GO:0033554);W5QFP0(GO:0033554;GO:0034976);C8BKC5(GO:0034599;GO:0033554);W5QAG1(GO:0033554;GO:0071499;GO:0071498);C6JUQ0(GO:0034976;GO:0033554);B3SZS4(GO:0033554;GO:0006974;GO:0000077);W5PTR5(GO:0006983;GO:0033554;GO:0009267;GO:0042149;GO:0034976);…	5|34	W5NQN3(GO:0031102;GO:0033554);W5QAG1(GO:0033554;GO:0071499;GO:0071498);P62262(GO:0034605;GO:0033554);W5PSK1(GO:0033554;GO:0071456;GO:0034976);B7TJ15(GO:0006974;GO:0090400;GO:0031098;GO:0033554;GO:0000077;GO:0038066;GO:0051403;GO:0042770;GO:0090398)	0.00608713	https://www.ebi.ac.uk/QuickGO/term/GO:0033554
	Delete one protein	cellular response to stress	biological_process	24|648	W5P0Y6(GO:0061418;GO:0061419;GO:0043620;GO:0033554;GO:0043618;GO:0036003);W5PMM2(GO:0033554;GO:0034976);W5Q7T8(GO:0033554;GO:0034976);W5PUJ2(GO:0009267;GO:0033554);W5QFP0(GO:0033554;GO:0034976);C8BKC5(GO:0034599;GO:0033554);W5QAG1(GO:0033554;GO:0071499;GO:0071498);C6JUQ0(GO:0034976;GO:0033554);B3SZS4(GO:0033554;GO:0006974;GO:0000077);W5PTR5(GO:0006983;GO:0033554;GO:0009267;GO:0042149;GO:0034976);…	4|34	W5QAG1(GO:0033554;GO:0071499;GO:0071498);P62262(GO:0034605;GO:0033554);W5PSK1(GO:0033554;GO:0071456;GO:0034976);B7TJ15(GO:0006974;GO:0090400;GO:0031098;GO:0033554;GO:0000077;GO:0038066;GO:0051403;GO:0042770;GO:0090398)	0.0317828	https://www.ebi.ac.uk/QuickGO/term/GO:0033554
	Delete one protein	cellular response to stress	biological_process	24|648	W5P0Y6(GO:0061418;GO:0061419;GO:0043620;GO:0033554;GO:0043618;GO:0036003);W5PMM2(GO:0033554;GO:0034976);W5Q7T8(GO:0033554;GO:0034976);W5PUJ2(GO:0009267;GO:0033554);W5QFP0(GO:0033554;GO:0034976);C8BKC5(GO:0034599;GO:0033554);W5QAG1(GO:0033554;GO:0071499;GO:0071498);C6JUQ0(GO:0034976;GO:0033554);B3SZS4(GO:0033554;GO:0006974;GO:0000077);W5PTR5(GO:0006983;GO:0033554;GO:0009267;GO:0042149;GO:0034976);…	4|34	W5NQN3(GO:0031102;GO:0033554);W5QAG1(GO:0033554;GO:0071499;GO:0071498);P62262(GO:0034605;GO:0033554);W5PSK1(GO:0033554;GO:0071456;GO:0034976)	0.0317828	https://www.ebi.ac.uk/QuickGO/term/GO:0033554
	Delete one protein	cellular response to stress	biological_process	24|648	W5P0Y6(GO:0061418;GO:0061419;GO:0043620;GO:0033554;GO:0043618;GO:0036003);W5PMM2(GO:0033554;GO:0034976);W5Q7T8(GO:0033554;GO:0034976);W5PUJ2(GO:0009267;GO:0033554);W5QFP0(GO:0033554;GO:0034976);C8BKC5(GO:0034599;GO:0033554);W5QAG1(GO:0033554;GO:0071499;GO:0071498);C6JUQ0(GO:0034976;GO:0033554);B3SZS4(GO:0033554;GO:0006974;GO:0000077);W5PTR5(GO:0006983;GO:0033554;GO:0009267;GO:0042149;GO:0034976);…	4|34	W5NQN3(GO:0031102;GO:0033554);W5QAG1(GO:0033554;GO:0071499;GO:0071498);P62262(GO:0034605;GO:0033554);B7TJ15(GO:0006974;GO:0090400;GO:0031098;GO:0033554;GO:0000077;GO:0038066;GO:0051403;GO:0042770;GO:0090398)	0.0317828	https://www.ebi.ac.uk/QuickGO/term/GO:0033554
	Delete one protein	cellular response to stress	biological_process	24|648	W5P0Y6(GO:0061418;GO:0061419;GO:0043620;GO:0033554;GO:0043618;GO:0036003);W5PMM2(GO:0033554;GO:0034976);W5Q7T8(GO:0033554;GO:0034976);W5PUJ2(GO:0009267;GO:0033554);W5QFP0(GO:0033554;GO:0034976);C8BKC5(GO:0034599;GO:0033554);W5QAG1(GO:0033554;GO:0071499;GO:0071498);C6JUQ0(GO:0034976;GO:0033554);B3SZS4(GO:0033554;GO:0006974;GO:0000077);W5PTR5(GO:0006983;GO:0033554;GO:0009267;GO:0042149;GO:0034976);…	4|34	W5NQN3(GO:0031102;GO:0033554);W5PSK1(GO:0033554;GO:0071456;GO:0034976);W5QAG1(GO:0033554;GO:0071499;GO:0071498);B7TJ15(GO:0006974;GO:0090400;GO:0031098;GO:0033554;GO:0000077;GO:0038066;GO:0051403;GO:0042770;GO:0090398)	0.0317828	https://www.ebi.ac.uk/QuickGO/term/GO:0033554
	Delete one protein	cellular response to stress	biological_process	24|648	W5P0Y6(GO:0061418;GO:0061419;GO:0043620;GO:0033554;GO:0043618;GO:0036003);W5PMM2(GO:0033554;GO:0034976);W5Q7T8(GO:0033554;GO:0034976);W5PUJ2(GO:0009267;GO:0033554);W5QFP0(GO:0033554;GO:0034976);C8BKC5(GO:0034599;GO:0033554);W5QAG1(GO:0033554;GO:0071499;GO:0071498);C6JUQ0(GO:0034976;GO:0033554);B3SZS4(GO:0033554;GO:0006974;GO:0000077);W5PTR5(GO:0006983;GO:0033554;GO:0009267;GO:0042149;GO:0034976);…	4|34	W5NQN3(GO:0031102;GO:0033554);W5PSK1(GO:0033554;GO:0071456;GO:0034976);P62262(GO:0034605;GO:0033554);B7TJ15(GO:0006974;GO:0090400;GO:0031098;GO:0033554;GO:0000077;GO:0038066;GO:0051403;GO:0042770;GO:0090398)	0.0317828	https://www.ebi.ac.uk/QuickGO/term/GO:0033554
